# Supplementary material for: Dmrt1 polymorphism covaries with sex‐determination patterns in Rana temporaria
Source: Ecol Evol. 2016 May 30;6(15):5107–17. doi: 10.1002/ece3.2209 (PMC4891206; doi:10.1002/ece3.2209)
Supplement: Supplementary file 1 — Appendix S1. Text S1. Seven scaffolds from the draft genome of Rana temporaria, containing, respectively, the five Dmrt1 exons, Kank1 intron 1, and Dmrt3 intron 1. Text S2. Transcript sequences of R. temporaria Dmrt1 in five froglets. Text S3. Concatenated sequences of three Dmrt1 polymorphic sites for 26 individuals from Ammarnäs and Tvedöra. [file ECE3-6-5107-s001.txt]

Text 1). Seven scaffolds from the draft genome of Rana temporaria. S1.1 to S1.5 contain exons 1 to 5 of Dmrt1, S1.6 contains partial intron1 of Kank1, and S1.7 contains partial intron1 of Dmrt3. 


S1.1 Dmrt1 exon1
>scaffold443028.1|size1988
CCATGGCGACCTGGCGACCGGGATTTGTCGAGCCCTGTTTTAGTTACTATAAGTGTTTGGGCGTATTCCTGTTGTGTCTGAACCTTCCACAGCTTGAGTGCCCATCCATCTGAATTTTGAGTTGCTTCCTTGTCAACTAGCTGACNNNNNNNNNNNNNNNNNNNNNNNNNNNNNNNNNNNNNNNNNNNNNNNNNNNNNNNNNNNNNNNNNNNNNNNNNNNNNNNNNNNNNNNNNNNNNNNNNNNNNNNNNNNNNNNNNNNNNNNNNNNNNNNNNNNNNNNNNNNNNNNNNNNNNNNNNNNNNNNNNNNNNNNNNNNAAACTGGCCCCTTTGTTTAGAAAGTTTGGAGACCCCTGTTATAGAGATGCTTTCAGGGTTTTGTTACCTGACACTGTTATGCATTCTTTGGAGCAAGGAGACATAACAGAACGTCAGACAGTTGAAACAGAACAACTGTCAGACTTCAGGTGACCTCTGATCCCTnATTATGTAGAGCAATTTCTCCCACCGACACCAATGGTGAGGTGCTATTTCTACTCCCAATAAAACCAATGATGGGCCATGGTTTACTCCCACTGACGCCAGGGCATTTTCGAGTCCCACTGGCCACAGTCCGGCCCCTCTAAAGNNNNNNNNNNNNNNNNNNNNNNNNNNNNNNNNNNNNNNNNNNNNNNNNNNNNNNNNNNNNNNNNNNNNNNNNNNNNNNNNNNNNNNNNNNNNNNNNNNNNNNNNNNTCTCATTAGTAAGACTGCACAGTAATGACTAAATCAGACCAATATTGACGGGCCCCTTTGAATATGCACAGTTCCAATTTTTGTTAGGTAAAAGCAGTGTTGTCTGACACCTTAGGCACATAATAGTAAGGGGGTAAGGATATGACTGGGCAAATTTGAACAGATTTTTTATTTTGTACTATACAAAGCAACAATGAACATATAGTAATTTCAATTACTTGTTACGCTGTTACCCAATTGTATTATTGTGGGAAGGACATTAGACACGATGTCCCCTGTTCCTCCTACTAACTCCCACCCACGTCTTCTTTCAACATTCTTCACGCTAAACGTTGTCTCAGAGCAAGAATCACTTTAGTTTGATGCGTTGTTTGCTGACTAATTGTAATATATTTTTTTTTTTACAGTGATCTCAAAAAAATATTAAAATGCCTAACAGCGAGGAGCCATTAAGCAAGCCTCGCAAACCTGGGGTACAGTCCTCGGGGGCTCAATGGAAGAAATCCCCACGCATGCCAAAATGTTCTCGTTGCAGAAACCACGGCTATTCGTCGCTACTAAAGGGGCACAAGCGTTTCTGTATGTGGCGGGAATGTCAATGTAAAAAGTGCAGTCTTATTGCGGAGAGACAGCGGGTAATGGCGGCCCAGGTAGGAAAACAAgtataatgttcatttgcctatgcattataaTTTCTTATAGTGTTCGTGTGTGTGCATGTGTGTGTGTGTGCGTGTGCGTGTGTATATAGGTGTTAGCAGAATAAAGAGACCCAGTCATTTTTCTCGAAACTGTCACTAGAGATACTAATTTCTTCCATACTCTTGTAAATGCGAGATCTTTTCTCTATCAAGGTGCAATTAATGGTGTGGTTAGCACTGTAAATGAAAACCAGCATAAGAACACATAAGAAAAAAAATGTGTGCACTATACTATGTGAACAAATGCAAACATACCTGTGAATGNNNNNNNNNNNNNNNNNNNNNNNNGGTAGGTCAGTAGCACTTGTGTTTTATAGGTTGGTATGCTGGTAACCACTATTTAACATCTCTGTATAAATACAACATTAATTAGAGTCTATTGCACAGTGTATCTAGGTTTTATTTCATTAGCTGTAGTCATTTTGTGTGTATTTGTTTTGGGTAGAGAGCGATATTTTTGTTTTGGGTGGAGAGCGTTTATTATTTTTGTTTTGGGTGGAGAGCGGTTATTTTTTTTGTTTTGGGTGGAGAGCGGTTATTATTTTTGTTTTGGGT

S1.2 Dmrt1 exon2
>scaffold441825.1|size943
GGCAGGAATTTCTGCTCTGCTCCCTTTTGACAAGCAGATCACTGGCACTGGGTAGAGGAATAGGGTGGCTTAGTCCTAGCTCCTCTTCTTGGGCTTGTTGCCTGCGTAACGCAACCTGGAAAAGATAAAAGGAAAATTAAACCAACAATTCCACTCTCTGCAAATAGCTACCGTTTCCTCCTACATTTCCTAAATGTTGTGGGTCAAAAATTGTAAANNNNNNNNNNNNNNNNNNNNNNNNNNNNNNNNNNNNNNNNNNNNNNNNNNNNNNNNNNNNNNNNNNNNNNNNNNNNNNNNNNNNNNNNNGTGTTTTTTGTGGCAAAACGCTCCTCCCCTGAATGCACTTGCCCTGGTTTTGTTTTTCTGCCTCTAAATGCCTGTAAACACCTACAGTGCATCAATAAAGTATTCACAGCGCTTCACTTTTTCCANNNNNNNNNNNNNNNNNNNNNNNNNNNNNNNNNNNNNNNNNNNNNNNNNNNNNNNNNNNNNNNNNNNNNNNNNNNNNNNNNNNNNNNNNNNNNNNNNNNNNNNNNNNNNNNNNNNNNNNNNNNNNNNNNNNNNNNNNNNNNNNNNNNNNNNNNGATGCTACAAGCTTGGCACACCTATTTTTTCCCATTCTTCTTTGCAGGACCTTTCAAGTTCCATCAGGTTGAATGGGGAGCGTCGGTGCAAAGCCATTTTCAGATCACTCAAGAGATGTCTGGGCTTTGGCTGTGCCACTCAAGGACATTCACAAAGTTGTCCCATAGCCACTCCTTNTTCTATACATTCCTGCATTCATCTTTCCTTCGATCTTGACTAGTTGCTCAGTTCCTGCCTCTGAAAAACATCCCCACAGAATGATGTTCCCCCACCATGCTTCACTGTTGGTGGTTTCCTTCAGACATAACACTTGTTATTCAGACCAAAGAGTTCAATCTTTGTTTCATCAGACCAGAGA

S1.3 Dmrt1 exon3
>scaffold91497.1|size1803
ATTACTTTATTGTGTTGTGCATTTGAAGTGTTCCAATAAAATTTAGACCCAATTCACATGGCTGTAAAAAAAATGTTTAAAACCCTTTTTTATTTTCAAATCTGAATGCAGCTGCATAATTTTCAATGGAGACATTCACACATTCAAAAACATGCAGTGCTTTCAGATCCGTAAAATATATAATCCAAAACTTTGTGTCTGAGAACATGCTTATATAATTACCTATGCAAATGAAAAAAAAAAAANNNNNNNNNNNNNNNNNNNNNNNNNNNNNNNNNNNNNNNNNNNNNNNNNNNNNNNNNNNTTATCAGTAAAAAATGTACAGCCATGTTACGTCTATGTGAATGTAACCGTAACCTTAAAGCTATTGTTAACTGTTTTGATATGTTTTATTTTCTGCAGAGAGCAAAATGCATGTTCAGGATATGCCATCTATCCCCAGCAGGGGGCACATGGAGAACACATCTGACTTTATGGTTGACCCAGCTTATTATGGCAACTTTTACCAACCTTCCCTGTATCCATATTACAACAACCTCTACAATTATTCTTCTTACCAAATGGCCATGAGTGGTGAACCATCTGGTGCCAGTGACATAGGTGGATCCTCAGTGAAGAATAGTATGAGAAACTTCTCGGCTGCTTATGTTCCAGGACAAGCTGGAAACCAATGGCAGGTAAAGAAATGATAATGTATTGAAGTGTATCTGTCAGTCATTTTAACCATTTAAAGTATACACAAAGAATGAGTTGGACCTTGGTCTTTCAGAGCCTCCTGTGCTGTTCTTAACACTAGGAAATACATAATACTGTTCTTAATACTATTAAACAAAAGACAAATACTCCAGTACTTACCTAACAGCAGTGAGTGTGGATGAAGAGGTGCTTACTAACCATTGGCTCTCCCTGAATATACAGTAGTTCTAGGTTGACGACAAAGTTTACATGGACTTGCAACCATACTGAGCCTGGATTGAATGTTAGGTAAGTAATGCCCTCAACATCCCATAATGCAGTGCCTACTGAGTAACCAATCAATAGTAAGGATGAAATTCAAGTTCTGGGTGTGTGCCGAACAGTAGAACTCAATAGCCCGTTCACTTGCTTGCCATAGCAAATCTACAGTTGCTGCTGGAAATCACACATTTAATGGTGGTATTACTACCACTACTAAATCTGACAGTTTCCTGCTCACCCTTGTTCATCCGCTCCCCTCCCTCCATTGGTTGCTAGAATGTTGGCGGCCAGCCACCTGCATCCAAGCAACTGATGATGTAATGGTTGCTAGGACACTGGCGGTCACCCAGTCATTGTTATGGTGCATCATTACAACCAATGACACTGTGTAAAAAGATAAANNNNNNNNNNNNNNNNNNNNNNNNNNNNNNNNNNNNNNNNNNNNNNNNNNNNNNNNNNNNNNNNNNNNNNNGCTGGCTCCTCTTTCGTTCCAGTGCCATACCTAAGAGCACTCTCTCTCCTCATAGGCACAGAAGCAGCAGTGGAAGCCATTGGCTGCTGTCAGTAAAATCCTATGAGAAGGGGATGGGGCTGAGCNNNNNNNNNNNNNNNNNNNNNNNNNNNNNNNNNNNNNNNNNNNNNNNNNNNNNNNNNNNNNNNNNNNNNNNNNNNNNNNNNNNNNNNNNNNCACACTGTGTGTGTCAATAGACACACATAGCCCTCTTCAGGAGAAAGCCTGCATGTCTCCCAAAAGCTTGCTAAGGGGGCAAAAACAGAAGAATAGGAGCGGAGAGAGGGCCAGCGGGGGACACCAGAATGCGTGGTTCAGGGCTGCACTGTGCAATA

S1.4 Dmrt1 exon4
>scaffold1135585.1|size495
GTAGCAGCAAATAATCCAAGGTCTGTGCCTTGTACTGCACTCCAAAATCTGGAATTTACTGGTAAATCAAATTTCCCCATTTTTATCATGGTAAATATATGTGATTTGATGCTTAAAGTTTCTTTGGTAATGCTCTGACGCTGCTTCAGATTCTACACCCCATTTTTTTTTAAAACCAGGCAAAGGTGACAATTTGTTCGTTTGGACATGCATGTTGGTACCTAACTGCTGATAGGTATAATATTGCTTTAAAAAGCCAGTTGATAAATTGTAATAAGTGTTTTACATCTCTGCAGATGAAAAGTGCTGACAACCGGTTGGCAGGACACAGTACAAGCTCACAGTACAGAATGCATTCTTACTATCCTCCATACCTGGGGCAGGGTGTGCCCACTCCTGCCTGTGTTCCACCATTCTTTACATTTGAGGAAAACCCAAATTTCTCAGAGGTCAAGTCAAGTGGTAAGTTTTTGATCATTATATAAAACATTTTGA

S1.5 Dmrt1 exon5
>scaffold679842.1|size1444
GATGAGGTAAGTGAAGGAGGACTGCACTAAGGTAAAGGTAAAAAAAATTCCTGCCTCTTAAAGGGCGCTACCATTTTAGAGTAAAGCTTCGTACATACGGTAGGACTTCAAACAAACTTTTCCGTGGATTTTTGTCTGANNNNNNNNNNNNNNNNNNNNNNNNNNNNNNNNNNNNNNNNNNNNNAAGTAGAATATTAGCTTGGTGTTGACATGAATATTGCTGTTGCTTTCTATTGCATGCTAGTCAAAAAGTCTAGTCAAGTCTAGTCAAAGAGCATATAGTTTGGCTACCTGAAACAGTGTCTGTTCACATCAATAGAGACTGCAGAAAGTATATTTCCAATCTATGTTTAGTAGATAGTTTTTTTTCATTATTAGNNNNNNNNNNNNNNNNNNNNNNNNNNNNNNNNNNNNNNNNNNNNNNNNNNNNTGTTTTCACCACCCAGCAGCCAGGATTCTGGATTGGTTTCTTTGTCCAGCAGCTCTCCAATCAGCAATGAAAGCACCAAAGGTGTAGCAGAGTGTGAAGCTCCCACTGATGCCTCCACCTACACAGTAACAAGCATGGCTGATGACACCAAGATCTGATGTAACCATATGCTGAAACCATCTTTGCAGTAACGGTCTAGCCATACAAGTTAGGTCTACTATAGGGTTATATGTAAAGACTAAGCAAGGCAGTTCCCCCCCTTATGATTCATCCCCTTACAAATTTTAAGACAATTTTATGATCnGCATAAGCCACTTTATCTTAGCATTGCAGGTTTTCCCAGGGTTGACACGTATAATAATTTTAAGGTTGGCAAAACAGGAACCCTTTTAGTTTCGGTTAAGAGTCCAGTAACTCAGCACTAACATTTTCATAATGATTTGACAGTTTGAGCAGTACCCCAACAACTGAACATTACTCAATCTTCCTGCCCTGATTAGGGTGTGTTATCTTCTTTCATTGATAAAAAAAGAAATGAATGCTTAGCAAATAAGAATTTCCACTTGTGGTTTCATGCATTCTAATTGATGGTTTAATAAGGAAGCAATTTACCCAAGTGCGTGTTCATTTCACATACTCAGCTTCCCTGGAAATCCCAAATGGTTTAAAGTAAAACTCCAAGCAACCTGCTAATACACACATATTCAATAATTGTTTTACCTGCCAAAGGATTTGAAATTCTGGTGNNNNNNNNNNNNNTAGTTCCAAAACATCTGGGGTGCCAAGGTTCTCCATCACTGCAGGCTTAGCCACACTGGAAAGCCAGAAAGTTCACTTTAGTTTTTCCTAGTTTAGGAAAACAAAACCAAGATAATGCCACTCCGGGTGAGTAATTGACTCCTTTGTGTTGTGAGCATAGATCAAGGGTGCCGCACAGCTCGTCTTGTGAGACCAAGTGAAAATGCATTTTTTTGCACTCCTCGAAAGTATTAAAATTACATTTCATGTATGGCA

S1.6 Kank1 partial intron1.
>scaffold659.1|size5400
GACAAGATTCTCGACAAGCCTGACAAGAAACTCGCCGAGGAAAGCAACGTTTCATTTACGACGAGATTCTCAGGCCTCGTACACACATCCGAGTTTCTCGGCAAAAACCAGCAAGAAACTTGCTGGGAGANNNNNNNNNNNNNNNNNNNNNNNNNNNNNNNNNNNNNNNNNNNNNNNNNNNNNNNNNNNNNNNNNNNNNNNNNNNNNNNNNNNNNNNNNNNNNNNNNNNNNNNNNNNNNNNNNNNNNNNTTTAGGAGGTGCACAAATGGGCAATACCTACTGTAAGAGCATTATTCAACTTTAGTCAAAGCTGAACAGTTTGTTTTTTATCTACAGGCACCTCTTATCTGCATAGGCAGTTTTTTTGGTAAAGGTGAACCCTTTAAGTACAACTGACTAGTAAAAAATGAAGACAGACACAAAAGTTTAAAGCTTTCTTCCCCAAAAATATTCATATGTTGTATTCATCATACAAATGAACAGATGTGATTGAAATGCTTTGTTTAGTAACATAGAAAACACCATGATTTTAAAATGTTCTTCCTTCACAAAATGAGTGGCTTCTCTTTAAAACGACTTTTAAAATGCTAACCAGTAAATAGTCTGTGCATTTTAAGAACACATTATGTATTGTTGTTTTTTTTATTAAAGTGAACATGACGCCTAACTCTATCAGTTATACTACATGCCTAAAGCTGGCTATACACATGGCAATTTTTAGTCAACTGCAACCACTTAAGAACCACTGGGAATTGAATATGTGATTGAAAATGGTTTCCTTAAACCAAGAAATCTACCATTCATGAGTTTGTTTGATCACCTGAATTTGATCAATTTGGGCTATAAATTGACAACTTCAATACCAGTTATGTAAATATCTAGAAGAACTATGGCTATTTNNNNNNNNNNNNNNNNNNNNNNNNNNNNNNNNNNNNNNNNNCACCATGTGTATGGCCAGCTTTAGGGTTGCCATAAACAGCCTTAATTAACTTAATGGCATGATATAACATCTGGGAAAGAATTAGGGCTATTTAAAGGAGAGATAACAAAGAAGTGCAACCTTTGGAAGCACCTATTAATGCTCAGAGATGTTATACTTTGTTGGTAATTTCATTGTATTAGACCAAATTCTCCTTGTTGTTGAGAAATGGGAAGCTAATAACTGATAGCAAATGCACAGCATTCTCATCTAAATAGCAGAGTTTGCATTGGTGCATTTGATACAAGCTGATGTATTTTATTCCTGGGTGAATTTAGAAATTTGGCCATTAACCTATAGTTAAAAGTTCCAAAAAACAGAGATACATTTAGAGTAACATTAATATTAGATATTGATTTTTGTCAAAATGTATGTCATTCCAACCACATATAAATGAGAGGGCTGTTTTAAGCTGTTTTATTTCTCATTGCTTTAGAATGTATGCCTAATACAGGACTCGTTTGTTATTGGAAGGTTTCTGTGCTCTCGCATCTGAGAGTAAAGTCGGTAAGAGCCAGTGAAATAACAACTCCACTGATGGAAACTGTGACTACTTCTAGTTTCTAATAAAAAAAAGATTATTAAATTAATTAAATATAAAGGCCTTATGTAGCATTTAAAAAATATTTAAACAATTAAAAAATAAATAGTTCTTAGAATACCTGCATATATTTTATGTTAAAAGTTTTGTGAAATTGCACCTTATTATACAAATTTGTGAAGTATTTTCTTTAATTTGATTACCCTTCATAGATACATTACTATGGAGTGTAATGTATATGTATTTAAGAACCTTAGCCAATTGGTTCAAGTTTCATCTGTCTCAAAATGCTCAAACACTTAATTAACTTCTATTGGTACAGGAGATAAAATGTTTAAATACTGAAAACATTCACAAGTCTTCTCTGGTAGTTAAAATTTAAAAATTCATGGACAGATATGAAAAACTCATATTTCTGTTATTAAGTCCCAATATAAAAGGCTGAGGTTTGACATGAGGACTGTTTTATTATGAGCCATAATGACCCATTGAAGACTACTTATTGTCTTCATTCGGCTTTCTTCACTTTCCTTTTTCGAGTTCCTTCATTCAATTCTTCTTTGGNGGTGGTCATGTTCCTCATGGACGCCATCAGGGGAGCCGAAAAGCACAAGGCAGAGGCCATTTTCTACTGGAGCGAAAGGTGATCCATGGGAGTGGGTTGCAGTCATGAATATCTGGGAAAGAAAGTCATAGTAGTTGTTTGAAACTTTACTAGATATTTTATGATGCAAATATCAACATTTCTACTGCAGTTGTTGTGAAAATGGCAATGAATGGTGAGCTGAAATTTGGTGAATAGGGGCTATACATTCATTAAATTAAGACTGTATATGGAGCAGCACTAAAATTAATAATAATAATTATAATAATAATAATAATAATAAAAAAACTTCACTTTTTACAGGTTCCTTTGCCACTACATTATATGATCCCTGTGCAATCTAATTCTACTATTGAAAATCTTGGAAGNNNNNNNNNNNNNNNNNNNNNNNNNNNNNNNNNNNNNNNNNNNNNGTTACTGATTCTAACAGGCCTCCTGGACAAAAAACTATATTTTAGTTTAAGGTGTGCATTCACCTTAAAGTAGATGTAAACCCTAGGCTTCACCATGCAAAGAGTACCCAAACACTTACAAGAAAAATAAAAAATACAGCTTTTTTTCTTGCACATGATTGGATGATGGAAGTCAGCAAAGTTTCTGCTCATTTACTAAGCTCTGGAGCAACTGCACCTGCAGTATGCAACTGCAAAGTGCACAGTCTTTTTCCCTTTAGTAAATCGACCTCAAAGTTGGCTCTGGGTACCATGTATTATAAACAGCTGGCATGTTTCTTCCACAAAATACTGATTTGGGGGGGGGGTGTACCAAAACTAGAGCAGATACAATCTGGAGCAGTTGTGCATGGCAACTAATCTGTTTGTTCAGTCAAGCTTTAAAAAAAAAAGACAGAATTCCAATTTTACTATCGTAAATTATACAATCCATACTTTCACATATAATGGTGCTTCCCACACAAAGCAATGATCTCTCACAATGCAGTAGTTATATACAAATGTAGATCTCAAGCTGTTCTCCAAAATTCTTGACAATAGACTCCTTCCTTTTATATCCTCAATTGTCCATCCTAATCAGGTAGGGTTTATCCTCCAATGTAAAGCACATAACACAAAGCGGGTCATTGACCTCATTCATTTGGCCATGTTGATGGCCTCTCTGCTCATGATTCAATCTACTGATGTGGAGAAGATTGGAAATTTCTCTTATCAATCCTTTCTTATGTAGGCCTGGGGTTCCACGTGCTGTCATGTCAGCTCTGTATTCTACCCCACAGGCTGTGGTATTGATCAATGAGACACGTTCTGACTATTTTCCATTATCCAATGGCACTGTCCTTTGTTGCCCCTGATTTCTGTATTGACTCTGGAGCTATTGTTTTGTATGATTGGGGCCAATCCCAACATTCAGGGGATCATTGATAAGTTGGGCCACCATAAAGCTATGGCATATAAGGATGACTTACTCTTCGTGGTCTCTACTCCAGAGGTGACGTTCCCAAACCTAATGTTCCTTTTCCTGCAATACAGGGCTCTCCCTAATTACAATAAATTATTCCAAATCAGAAGCCCTCAATGTCTCCTTGGCATCCAACCATGTCCCCAGACTGAAACAGGCCTTTCCTTTCTCTGGGCTACTCCCAGTCTTAAATACTTAGGGATTTAAATCACTCCTAATCCAGATCAGTTATTACATGTGAACTTTCCGCCCCTGTTGACCAAGATCCGTTTTGACCTTCAGAGGTGGAGGACCCTGAACTGGTTTGGGTGATGTAACGCCTTTAAAATTACCACTTTAACCCAGATCTTGTACCCAATTCTAACTCTCCTGATTTGGATCTCCCCGGTCTTTTTTGCCCAGCTGAAGACATTACTTCTTACATTTATCTGGGGAGATAGGAGGCCTTGAGTCCTTTTATACCTACCTAAACCAAAAGGCGGAGTTGGATTGCCTGATATTCAGTTATACTTCAAGGCTTTTTACATAACCCGAGTGGTTAGCTGGTACACAAAACCAGACTCGGGATTCGCATCTCAGTATCCAGGCAGAGTTACTTACCTTGTCCCCTGGATCCTGNNNNNNNNNNNNNNNNNNNNNNNNNNNNNNNNNNTATAAATACAGTTTTTTCTGCCTAGAAACTGGAGATTGTCCATAGCAACCCAGAAAGTGTCCCTTTATGTCAAAAGTGGTTTTAGACCAGCTNGCTCCGCTGTGTGATCAAGTAAAAACACAGTACACATACAGTACACTGTAATCTGGCAGATTACAGTACTGTATATAATAATGACACACTCCCTTTGTCCCTAGTGGTCTGTCCAGTGACCTGCATGCACTTTNNNNNNNNNNNNNNNNNNNNNNNNNNNNNNNNNNNNNNNNNNNNNNNNNNNNNNNNNNNNNNNNNNNNNNNNNNNNNNNAGAAATTACAATCACTTGCAGAATTGAGCGATATCGATTTGTGGGAAAATTCNNNNNNNNNNNNNNNNNNNNNNNNNNNNNNNNNNNNNNNNNNATATATTATTATTATTATAATTATACACAGCAGCCATGTGCAATGTGTGTTGATGTGCAGTGGTGTGGGCTTTTAGAGGTTAAAACAGGAGGTGAGGCAGTGACATAATGCCTTCCAGTCTGCTGTCAAATGCCAATCCACCACAGATAACTCTTCAAAGTGCACAGCTAATGTAAAAGAGCCCTTTTAAAGTATACATATACTTTAAAGCGGAGGTTCACCCTAATAACATTTATATCTGACCAACTTCCTTATACTTGTTACAAGTACAGTACGCAAGGCGCAGGCGCCATATAGAGCCGACTCACAGCTCTGCATGTTCGGCTCCTTCCGGAAACGCTGTGACTCGTGCGCGCCTACGCAATACAGGGGTGGGGCCTTATCCACCGGGGGGAACGGACGTCAATCATCTGGGCGACCTCCCAGATGNNNNNNNNNNNNNNNNNNNNNNNNNNNNNNNNNNNNNNNNNNNNAGTTATTAGGGTGAACCTCCGCTTTAAGGGCATGCCAGTTAGGGGAAAAACTCTGTGGTTCCCCTTCCTATGGTACCCTAAGCACCTAAGCATGTGCTTATTTTGCTTAATTGTTATTCCAGCCCTGACTGTATGTAATGTCACATTATTCAAATCTCCTTAGGCAAAATTAGTAAACCTGCAGTGCAGAGGGGTCTACACTCCAAAGGTAACTTTTTTTCCAGCCCAACATTCAACTTTAATGTAATGTAAACATTGTGGGCCAGATTCAGGTACATTTGCGGCGGTCTAACGTTTCCCATTTACGTTACACCGCCGCAAGTTTTAAGCGCAAGTGCT


S1.7 Dmrt3 partial intron1
>scaffold83120.1|size 1860
AGAAGGGAGGGAGCTGCTACCTAAAGCCCTCACATCTCCTGCACACATGGACAGAGCATGGGAAGCATCGCCCACAGCACTGTGTCCTCAGTCCTGTATCCTGATCAAGAGGCACATTCCATGGGGCTACCTGTCTCCACCCTGTGAGGACATCATCTCCAGGACCTACCACCCCCAGATCGCCCTGATTTGTAATCCATGCCAAGGATTAGTGATTGTAAAGAGGTGATCTGCTCAGTGGGACCAGATCAGGCTACAGAAAACATCCCATAGCAGGAATGCAGAGANNNNNNNNNNNNNNNNNNNNNNNNNNNNNTGAAAGCCATGAACGGGTACGGCTCTCCCTACCTGTACATGGGGGGACCGGTGTCCCAACCTCGTGCCCCTCTACAGAGGACCCCCAAATGTGCCCGCTGCAGGAACCATGGGGTGCTCTCCTGGCTGAAAGGGCACAAGCGCTACTGCCGCTTCAAGGACTGCTCCTGTGAGAAATGTATCCTTATCATTGAGAGGCAGCGGGTCATGGCAGCTCAGGTGGCACTCAGGAGGCAGCAAGCCAACGAGAGCCTGGAAAGCCTCATACCAGATACCCTGAGGTCTATGCCAGGCCTGCCAACCACTCTACCAGCCGNNNNNNNNNNNNNNNNNNNNNNNNNNNNNNNNNNNNNNNNNNNNATCAGAGCACCGTTTCTAAACCCCACTCATTAATATATTCTTTTCTCATTCATCTATTGGCCCATATTTTCATCCGTCCACCCATAAATTCGTTAATTCTCCATTGGTCTATGTATTAGTCCATCCAACCATCCATTCGTTCGTTCATCAATTTATTCGTTCATCCATCCATTCATATATTCGTTTATTCATTCATTTATTCGCTCATTCATCCATCCATCCATCCATATATTTATTCGTTAATATATTCCCTCAGTCATTCATCCATCCATATATTATTTTATTCATTTGTTTATTCGTTCAGTCGTTCATTCATTCATCCATCCATATATTCATTTATTCCCTCAGTCATTCATTCATCCATCCATATATTCTTTTATTCATTCGTTCAGTCATCAATTCATCCATATATTCATTTATTCTCTCAGTCATTCATTCATCCATCAATGTATTATTTTATTCATTCGTTCAGTCATTCATTCATCCATCCATCCATATATTCATTTTTCCCCTCAGTCATTCATTCATCCATCCATCAATATATTATTTTATTCATTCGTTCAGTCATTCATTNNNNNNNNNNNNNNNNNNNNNNNNNNNNNNNNNNTTAATTTGTGTATTTGTTCAGTCATTCATTTATCCATCCATATATTCGTTCATTCATTAATGTATTCGTTCATTCATTCATCCATCCATATATTATTTTATTCATTCATGTATTCAATAATTCATCCCTCCATTCATATATTTGTTTGTTCATTCATTATTCTGTTCATTTATTTATTCGTCTTCTTTATATGAAAAGGTTGGGCTGGGAACACACATATGGCTTGCAATAATTATCCCACACATTATTTAATATTTTATTGTCTGATGTACAATTACTTCCCAATAATAATAATAATACTAATAATAATAATAATAATAATAATAATATAACAGTACATTTTATTTGACTAGAACAGAACATCCAATCTTCAGTTTAGACCACATCTAAAAAAAAGGCAATTTAGATGGTAATTTTAAAAAGTAATGTAATAGCAGTATGGGTTGGGTAAGACCAAACAGACACAGATTATTAACATTATATTAAAGCAGGGAAGCCACAAAGTCTAGTCATTAGGTAGAACTAGTCAATTTTGGTCTGCAAAAATCTTCTACTTGCAATCTGAATCCTATCCGTT


**********************************************************************
Text 2). Transcript sequences of R. temporaria Dmrt1 in five froglets.

>Dmrt1_cDNA_ST5_froglet12
GGAAAGAATCCCCACGCATGCCAAAATGTTCTCGTTGCAGAAACCACGGCTATTCGTCGCTACTAAAGGGGCACAAGCGTTTCTGTATGTGGCGGGAATGTCAATGTAAAAAGTGCAGTCTTATTGCGGAGAGACAGCGGGTAATGGCGGCCCAGGTTGCATTACGCAGGCAACAAGCCCAAGAAGAGGAGCTAGGACTAAGCCACCCTATTCCTCTACCCAGTGCCAGTGATCTGCTTGTGAAAAGGGAGCAGAGCAGAAATTCCTGCCTTCTGCTGGAAAACAATTGCGGCCAGACGACTAGTACCACTGCTGGAGTGACCACACCCACCCTCTCAGAGAGCAAAATGCATGTTCAGGATATGCCATCTATCCCCAGCAGGGGGCACATGGAGAACACATCTGACTTTATGGTTGACCCAGCTTATTATGGCAACTTTTACCAACCTTCCCTGTATCCATATTACAACAACCTCTACAATTATTCTTCTTACCAAATGGCCATGAGTGGTGAACCATCTGGTGCCAGTGACATAGGTGGATCCTCAGTGAAGAATAGTATGAGAAACTTCTCGGCTGCTTATGTTCCAGGGCAAGCTGGAAACCAATGGCAGATGAAAAGTGCTGACAACCGGTTGGCAGGACACAGTACAAGCTCACAGTACAGAATGCATTCTTACTATCCTCCATACCTGGGGCAGGGTGTGCCCACTCCTGCCTGTGTTCCACCATTCTTTACATTTGAGGAAAACCCAAATTTCTCAGAGGTCAAGTCAAGTGTGTTTTCACCACCCAGTAGCCAGGATTCTGGATTGGTTTCTTTGTCCAGCAGCTCTCCAATCAGCAATGAAAGCACCAAAGGTGTAGCAGAGTGTGAAGCTCCCACTGATGCCTCCACCTACACAGTAACAAGCATGGCTGAT

>Dmrt1_cDNA_ST4_froglet22
AACCTCGCAAACCTGGGGTACAGTCCTCGGGGGCTCAATGGAAGAAATCCCCACGCATGCCAAAATGTTCTCGTTGCAGAAACCACGGCTATTCGTCGCTACTAAAGGGGCACAAGCGTTTCTGTATGTGGCGGGAATGTCAATGTAAAAAGTGCAGTCTTATTGCGGAGAGACAGCGGGTAATGGCGGCCCAGGTTGCATTACGCAGGCAACAAGCCCAAGAAGAGGAGCTAGGACTAAGCCACCCTATTCCTCTACCCAGTGCCAGTGATCTGCTTGTGAAAAGGGAGCAGAGCAGAAATTCCTGCCTTCTGCTGGAAAACAATTGCGGCCAGACGACTAGTACCACTGCTGGAGTGACCACACCCACCCTCTCAGAGAGCAAAATGCATGTTCAGGATATGCCATCTATCCCCAGCAGGGGGCACATGGAGAACACATCTGACTTTATGGTTGACCCAGCTTATTATGGCAACTTTTACCAACCTTCCCTGTATCCATATTACAACAACCTCTACAATTATTCTTCTTACCAAATGGCCATGAGTGGTGAACCATCTGGTGCCAGTGACATAGGTGGATCCTCAGTGAAGAATAGTATGAGAAACTTCTCGGCTGCTTATGTTCCAGGGCAAGCTGGAAACCAATGGCAGATGAAAAGTGCTGACAACCGGTTGGCAGGACACAGTACAAGCTCACAGTACAGAATGCATTCTTACTATCCTCCATACCTGGGGCAGGGTGTGCCCACTCCTGCCTGTGTTCCACCATTCTTTACATTTGAGGAAAACCCAAATTTCTCAGAGGTCAAGTCAAGTGTGTTTTCACCACCCAGTAGCCAGGATTCTGGATTGGTTTCTTTGTCCAGCAGCTCTCCAATCAGCAATGAAAGCACCAAAGGTGTAGCAGAGTGTGAAGCTCCCACTGATGCCTCCACCTACACAGTAACAAGCATGGCTGATGACACCAAGATCTGAGTAACCACA

>Dmrt1_cDNA_ST3_froglet12
AGCCTCGCAAACCTGGGGTACAGTCCTCAGGGGCTCAATGGAAGAAATCCCCACGCATGCCAAAATGTTCTCGTTGCAGAAACCACGGCTATTCGTCGCTACTAAAGGGGCACAAGCGTTTCTGTATGTGGCGGGAATGTCAATGTAAAAAGTGCAGTCTTATTGCGGAGAGACAGCGGGTAATGGCGGCCCAGGTTGCATTACGCAGGCAACAAGCCCAAGAAGAGGAGCTAGGACTAAGCCACCCTATTCCTCTACCCAGTGCCAGTGATCTGCTTGTGAAAAGGGAGCAGAGCAGAAATTCCTGCCTTCTGCTGGAAAACAATTGCGGCCAGACGACTAGTACCACTGCTGGAGTGACCACACCCACCCTCTCAGAGAGCAAAATGCATGTTCAGGATATGCCATCTATCCCCAGCAGGGGGCACATGGAGAACACATCTGACTTTATGGTTGACCCAGCTTATTATGGCAACTTTTACCAACCTTCCCTGTATCCATATTACAACAACCTCTACAATTATTCTTCTTACCAAATGGCCATGAGTGGTGAACCATCTGGTGCCAGTGACATAGGYGGATCCTCAGTGAAGAATAGTATGAGAAACTTCTCGGCTGCTTATGTTCCAGGRCAAGCTGGAAACCAATGGCAGATGAAAAGTGCTGACAACCGGTTGGCAGGACACAGTACAAGCTCACAGTACAGAATGCATTCTTACTATCCTCCATACCTGGGGCAGGGTGTGCCCACTCCTGCCTGTGTTCCACCATTCTTTACATTTGAGGAAAACCCAAATTTCTCAGAGGTCAAGTCAAGTGTGTTTTCACCACCCAGCAGCCAGGATTCTGGATTGGTTTCTTTGTCCAGCAGCTCTCCAATCAGCAATGAAAGCACCAAAGGTGTAGCAGAGTGTGAAGCTCCCACTGATGCCTCCACCTACACAGTAACAAGCATGGCTGATGACACCAAGATCTGATGTAAC

>Dmrt1_cDNA_ST4_froglet21
AGCCTCGCAAACCTGGGGTACAGTCCTCGGGGGCTCAATGGAAGAAATCCCCACGCATGCCAAAATGTTCTCGTTGCAGAAACCACGGCTATTCGTCGCTACTAAAGGGGCACAAGCGTTTCTGTATGTGGCGGGAATGTCAATGTAAAAARTGCAGTCTTATTGCGGAGAGACAGCGGGTAATGGCGGCCCAGGTTGCRTTACGCAGGCAACAAGCCCAAGAAGAGGAGCTAGGACTAAGCCACCCTATTCCTCTACCCAGTGCCAGTGATCTGCTTGTSAAAAGGGAGCAGAGCAGAAATTCCTGCCTTCTGCTGGAAAACAATTGCGGCCAGACGACTAGTACCACTGCTGGAGTGACCACACCCACCCTCTCAGAGAGCAAAATGCATGTTCAGGATATGCCATCTATCCCCAGCAGGGGGCACATGGAGAACACATCTGACTTTATGGTTGACCCAGCTTATTATGGCAACTTTTACCAACCTTCCCTGTATCCATATTACAACAACCTCTACAATTATTCTTCTTACCAAATGGCCATGAGTGGTGAACCATCTGGTGCCAGTGACATAGGYGGATCCTCAGTGAAGAATAGTATGAGAAACTTCTCGGCTGCTTATGTTCCAGGRCAAGCTGGAAACCAATGGCAGATGAAAAGTGCTGACAACCGGTTGGCAGGACACAGTACAAGCTCACAGTACAGAATGCATTCTTACTATCCTCCATACCTGGGGCAGGGTGTGCCCACTCCTGCCTGTGTTCCACCATTCTTTACATTTGAGGAAAACCCAAATTTCTCAGAGGTCAAGTCAAGTGTGTTTTCACCACCCAGYAGCCAGGATTCTGGATTGGTTTCTTTGTCCAGCAGCTCTCCAATCAGCAATGAAAGCACCAAAGGTGTAGCAGAGTGTGAAGCTCCCACTGATGCCTCCACCTACACAGTAACAAGCATGGCTGATGACACCAAGATCTGAGTAACC

>Dmrt1_cDNA_SA6_froglet04
AGCTCGCAAACCTGGGGTACAGTCCTCAGGGGCTCAATGGAAGAAATCCCCACGCATGCCAAAATGTTCTCGTTGCAGAAACCACGGCTATTCGTCGCTACTAAAGGGGCACAAGCGTTTCTGTATGTGGCGGGAATGTCAATGTAAAAARTGCAGTCTTATTGCGGAGAGACAGCGGGTAATGGCGGCCCAGGTTGCWTTACGCAGGCAACAAGCCCAAGAAGAGGAGCTAGGACTAAGCCACCCTATTCCTCTACCCAGTGCCAGTGATCTGCTTGTSAAAAGGGAGCAGAGCAGAAATTCCTGCCTTCTGCTGGAAAACAATTGCGGCCAGACGACTAGTACCACTGCTGGAGTGACCACACCCACCCTCTCAGAGAGCAAAATGCATGTTCAGGATATGCCATCTATCCCCAGCAGGGGGCACATGGAGAACACATCTGACTTTATGGTTGACCYAGCTTATTATGGCAACTTTTACCAACCTTCCCTGTATCCATATTACAACAACCTCTACAATTATTCTTCTTACCAAATGGCCATGAGTGGTGAACCATCTGGTGCCAGTGACATAGGCGGATCCTCAGTGAAGAATAGTATGAGAAACTTCTCGGCTGCTTATGTTCCAGGACAAGCTGGAAACCAATGGCAGATGAAAAGTGCTGACAACCGGTTGGCAGGACACAGTACAAGCTCACAGTACAGAATGCATTCTTACTATCCTCCATACCTGGGGCAGGGTGTGCCCACTCCTGCCTGTGTTCCACCATTCTTTACATTTGAGGAAAACCCAAATTTCTCAGAGGTCAAGTCAAGTGTGTTTTCACCACCCAGYAGCCAGGATTCTGGATTGGTTTCTTTGTCCAGCAGCTCTCCAATCAGCAATGAAAGCACCAAAGGTGTAGCAGAGTGTGAAGCTCCCACTGATGCCTCCACCTACACAGTAACAAGCATGGCTGATGACACCAAGATCTGATG


**********************************************************************
Text 3). Concatenated Dmrt1 sequences containing the three length polymorphic markers in intron 1, intron2 and intron5, for 26 individuals (14 from Ammarnäs and 12 from Tvedöra. Heterozygous individuals are represented by two sequences (X and Y haplotypes in case of XY males)

>SA1_froglet02(X_haplotype)
---TTTTTTTTTTTTCTACAGTGATCTCAAAAAAATATTAAAATGCCTAACAGCGAGGAGCCATTAAGCAAGCCTCGCAAACCTGGGGTACAGTCCTCAGGGGCTCAATGGAAGAAATCCCCACGCATGCCAAAATGTTCTCGTTGCAGAAACCACGGCTATTCGTCGCTACTAAAGGGGCACAAGCGTTTCTGTATGTGGCGGGAATGTCAATGTAAAAAGTGCAGTCTTATTGCGGAGAGACAGCGGGTAATGGCGGCCCAGGTAGGAAAAAAAGTATAATGTTCATTTGCCTATGCATTATAATTTCTTATAGTGTGCGTGTGTGCGTG----------------------------------CGTGTGTGTGTGTGT----------ATATAGGTACTAGCAGAATAAAGAGACCCAGTCATTTTTCTCTAAACTGTCACTAGAGATACTA-----------------------------------------------------CTTTTATCTTTTCCAGGTTGCATTACGCAGGCAACAAGCCCAAGAAGAGGAGCTAGGACTAAGCCACCCTATTCCTCTACCCAGTGCCAGTGATCTGCTTGTSAAAAGGGAGCAGAGCAGAAATTCC----------------------------------------------------------------------------------------------------CGCCCTTGGTCATTCCTTGTCCTAATTATCAGTAACATTTTTTACAGCCATGTTATGTCTATGTGAATGTAACCATAACCTTAAAGCTATTGTTAACTGTTTTGATATGTTTTATTTTCTGCAGAGAGCAAAATGCATGTTCAGGATATGCCATCTATCCCCAGCAGGGGGCACATGGAGAACACATCTGACTTTATGGTTGACCCAGCTTATTATGGCAACTTTTACCAACCTTCCCTGTATCCATATTACAACAACCTCTACAATTATTCTTCTTACCAAATGGCCATGAGTGGTGAACCATCTGGTGCCAGTGACATAGGCGGATCCTCAGTGAAGAATAGTATGAGAAACTTCTCGGCTGCTTA---------------------------------------------------------------------------------------------------------------------------------------------------------------------------------------------------------------------------------------------------------------------------TTGGTTTCTTTGTCCAGCAGCTCTCCAATCAGCAATGAAAGCACCAAAGGTGTAGCAGAGTGTGAAGCTCCCACTGATGCCTCCACCTACACAGTAACAAGCATGGCTGATGACACCAAGATCTGATGTAACCACATGCTGAAACCATCTTTGCAGTAACGGTCTAGCCATACAAGTTAGGTCTACTGTAGGGTTATATGTAAAGACTAAGCAGGGCAGTTTCCCCCC----TTATGATTCATCCCCTTACAAATKTTAAGACAATGTTATGATCTGCATGGCATAAGCCACTTTATCTTAGCATTGCAGGTTTTCCCAGGGTTGACAYGTATAATAATTTTAAGGTTGGCAAAACAGRAACCCTTTTAGTTTCGGTTAAGAGTCCAG--------------------

>SA1_froglet02(Y_haplotype)
---------------------------------------------------------------------------------------------------------------------TCCCCACGCATGCCAAAATGTTCTCGTTGCAGAAACCACGGCTATTCGTCGCTACTAAAGGGGCACAAGCGTTTCTGTATGTGGCGGGAATGTCAATGTAAAAAATGCAGTCTTATTGCGGAGAGACAGCGGGTAATGGCGGCCCAGGTAGGAAAAAAAGTATAATGTTCATTTGCCTATGCATTATAATTTCTTATAGTGTGCGTGTGTGCATGTGTGTGTGTGCGTGTGTGCATGTGTGTGTGTGYGTGTGTGCGYGYGTGTGTGYGTRTRTATATAGGTRCTAGCAGAATAAAGAGACCCAGTMATTTTTCTCTAAACTGTCACTAGAGATACTART-TCTTCCATACTCTTGT------------------TGTTGGTTTCATTTTCCTTTTATCTTTTCCAGGTTGCATTACGCAGGCAACAAGCCCAAGAAGAGGAGCTAGGACTAAGCCACCCTATTCCTCTACCCAGTGCCAGTGATCTGCTTGTSAAAAGGGAGCAGAGCAGAAATTCC----------------------------------------------------------------------------------------------------CGCCCTTGGTCATTCCTTGTCCTAATTATCAGTAAAAAAAATTACAGCCATGTTACGTCTATGTGAATGTAACCGTAACCTTAA-GCTATTGTTAACTGTTTTGATATGTTTTATTTTCTGCAGAGAGCAAAATGCATGTTCAGGATATGCCATCTATCCCCAGCAGGGGGCACATGGAGAACACATCTGACTTTATGGTTGACCCAGCTTATTATGGCAACTTTTACCAACCTTCCCTGTATCCATATTACAACAACCTCTACAATTATTCTTCTTACCAAATGGCCATGAGTGGTGAACCATCTGGTGCCAGTGACATAGGCGGATCCTCAGTGAAGAATAGTATGAGAAACTTCTCGGCTGCTTATGTTCCAGGACAAGCT----------------------------------------------------------------------------------------------------------------------------------------------------------------------------------------------------------------------------------------------------------TTGGTTTCTTTGTCCAGCAGCTCTCCAATCAGCAATGAAAGC-ACCAAAGGTGTAGCAGAGTGTGAAGCTCCCACTGATGCCTCCACCTACACAGTAACAAGCATGGCTGATGACACCAAGATCTGATGTAACCACATGCTGAAACCATCTTTGCAGTAACGGTCTAGCCATACAAGTTAGGTCTACTGTAGGGTTATATGTAAAGACTAAGCAGGGCAGTTTCCCCCC----TTATGATTCATCCCCTTACAAATKTTAAGACAATGTTATGATCTGCATGGCATAAGCCACTTTATCTTAGCATTGCAGGTTTTCCCAGGGTTGACAYGTATAATAATTTTAAGGTTGGCAAAACAGRAACCCTTTTAGTTTCGGTTAAGAGTCCAG--------------------

>SA2_froglet01(X_haplotype)
---TTTTTTTTTTTTCTACAGTGATCTCAAAAAAATATTAAAATGCCTAACAGCGAGGAGCCATTAAGCAAGCCTCGCAAACCTGGGGTACAGTCCTCAGGGGCTCAATGGAAGAAATCCCCACGCATGCCAAAATGTTCTCGTTGCAGAAACCACGGCTATTCGTCGCTACTAAAGGGGCACAAGCGTTTCTGTATGTGGCGGGAATGTCAATGTAAAAAGTGCAGTCTTATTGCGGAGAGACAGCGGGTAATGGCGGCCCAGGTAGGAAAAAAAGTATAATGTTCATTTGCCTATGCATTATAATTTCTTATAGTGTGCGTGTGTGCGTG----------------------------------CGTGTGTGTGTGTGT----------ATATAGGTACTAGCAGAATAAAGAGACCCAGTCATTTTTCTCTAAACTGTCACTAGAGATACTA-----------------------------------------------------CTTTTATCTTTTCCAGGTTGCATTACGCAGGCAACAAGCCCAAGAAGAGGAGCTAGGACTAAGCCACCCTATTCCTCTACCCAGTGCCAGTGATCTGCTTGTSAAAAGGGAGCAGAGCAGAAATTCC----------------------------------------------------------------------------------------------------CGCCCTTGGTCATTCCTTGTCCTAATTATCAGTAACATTTTTTACAGCCATGTTATGTCTATGTGAATGTAACCATAACCTTAAAGCTATTGTTAACTGTTTTGATATGTTTTATTTTCTGCAGAGAGCAAAATGCATGTTCAGGATATGCCATCTATCCCCAGCAGGGGGCACATGGAGAACACATCTGACTTTATGGTTGACCCAGCTTATTATGGCAACTTTTACCAACCTTCCCTGTATCCATATTACAACAACCTCTACAATTATTCTTCTTACCAAATGGCCATGAGTGGTGAACCATCTGGTGCCAGTGACATAGGCGGATCCTCAGTGAAGAATAGTATGAGAAACTTCTCGGCTGCTTA---------------------------------------------------------------------------------------------------------------------------------------------------------------------------------------------------------------------------------------------------------------------------TTGGTTTCTTTGTCCAGCAGCTCTCCAATCAGCAATGAAAGCACCAAAGGTGTAGCAGAGTGTGAAGCTCCCACTGATGCCTCCACCTACACAGTAACAAGCATGGCTGATGACACCAAGATCTGATGTAACCACATGCTGAAACCATCTTTGCAGTAACGGTCTAGCCATACAAGTTAGGTCTACTGTAGGGTTATATGTAAAGACTAAGCAGGGCAGTTTCCCCCC----TTATGATTCATCCCCTTACAAATKTTAAGACAATGTTATGATCTGCATGGCATAAGCCACTTTATCTTAGCATTGCAGGTTTTCCCAGGGTTGACAYGTATAATAATTTTAAGGTTGGCAAAACAGRAACCCTTTTAGTTTCGGTTAAGAGTCCAGTA------------------

>SA2_froglet01(Y_haplotype)
-------------------------------------------------------------------------------------------------------------------AATCCCCACGCATGCCAAAATGTTCTCGTTGCAGAAACCACGGCTATTCGTCGCTACTAAAGGGGCACAAGCGTTTCTGTATGTGGCGGGAATGTCAATGTAAAAAATGCAGTCTTATTGCGGAGAGACAGCGGGTAATGGCGGCCCAGGTAGGAAAAAAAGTATAATGTTCATTTGCCTATGCATTATAATTTCTTATAGTGTGCGTGTGTGCATGTGTGTGTGTGCGTGTRTGCATGTGTGTGTGTGTGTGCGYGCGTGYGTGTGYGTGTRTRTATATAGGTRCTAGCAGAATAAAGAGACCCAGTMATTTTTCTCTAAACTGTCACTAGAGATACTA-----------------------------------------------------CTTTTATCTTTTCCAGGTTGCWTTACGCAGGCAACAAGCCCAAGAAGAGGAGCTAGGACTAAGCCACCCTATTCCTCTACCCAGTGCCAGTGATCTGCTTGTSAAAAGGGAGCAGAGCAGAAATTCC----------------------------------------------------------------------------------------------------CGCCCTTGGTCATTCCTTGTCCTAATTATCAGTAAAAAAAATTACAGCCATGTTACGTCTATGTGAATGTAACCGTAACCTTAA-GCTATTGTTGTTAACTGTTTTGATATGTTTTATTTTCTGCAGAGAGCAAAATGCATGTTCAGGATATGCCATCTATCCCCAGCAGGGGGCACATGGAGAACACATCTGACTTTATGGTTGACCCAGCTTATTATGGCAACTTTTACCAACCTTCCCTGTATCCATATTACAACAACCTCTACAATTATTCTTCTTACCAAATGGCCATGAGTGGTGAACCATCTGGTGCCAGTGACATAGGCGGATCCTCAGTGAAGAATAGTATGAGAAACTTCTCGGCTGCTTA------------------------------------------------------------------------------------------------------------------------------------------------------------------------------------------------------------------------------------------------------------------------TTGGTTTCTTTGTCCAGCAGCTCTCCAATCAGCAATGAAAGCACCAAAGGTGTAGCAGAGTGTGAAGCTCCCACTGATGCCTCCACCTACACAGTAACAAGCATGGCTGATGACACCAAGATCTGATGTAACCACATGCTGAAACCATCTTTGCAGTAACGGTCTAGCCATACAAGTTAGGTCTACTGTAGGGTTATATGTAAAGACTAAGCAGGGCAGTTTCCCCCC----TTATGATTCATCCCCTTACAAATKTTAAGACAATGTTATGATCTGCATGGCATAAGCCACTTTATCTTAGCATTGCAGGTTTTCCCAGGGTTGACAYGTATAATAATTTTAAGGTTGGCAAAACAGRAACCCTTTTAGTTTCGGTTAAGAGTCCAGTA------------------

>SA3_froglet03(X_haplotype)
---TTTTTTTTTTTTCTACAGTGATCTCAAAAAAATATTAAAATGCCTAACAGCGAGGAGCCATTAAGCAAGCCTCGCAAACCTGGGGTACAGTCCTCAGGGGCTCAATGGAAGAAATCCCCACGCATGCCAAAATGTTCTCGTTGCAGAAACCACGGCTATTCGTCGCTACTAAAGGGGCACAAGCGTTTCTGTATGTGGCGGGAATGTCAATGTAAAAAGTGCAGTCTTATTGCGGAGAGACAGCGGGTAATGGCGGCCCAGGTAGGAAAAAAAGTATAATGTTCATTTGCCTATGCATTATAATTTCTTATAGTGTGCGTGTGTGCGTG----------------------------------CGTGTGTGTGTGTGT----------ATATAGGTACTAGCAGAATAAAGAGACCCAGTCATTTTTCTCTAAACTGTCACTAGAGATACTA-----------------------------------------------------CTTTTATCTTTTCCAGGTTGCATTACGCAGGCAACAAGCCCAAGAAGAGGAGCTAGGACTAAGCCACCCTATTCCTCTACCCAGTGCCAGTGATCTGCTTGTSAAAAGGGAGCAGAGCAGAAATTCC----------------------------------------------------------------------------------------------------CGCCCTTGGTCATTCCTTGTCCTAATTATCAGTAACATTTTTTACAGCCATGTTATGTCTATGTGAATGTAACCATAACCTTAAAGCTATTGTTAACTGTTTTGATATGTTTTATTTTCTGCAGAGAGCAAAATGCATGTTCAGGATATGCCATCTATCCCCAGCAGGGGGCACATGGAGAACACATCTGACTTTATGGTTGACCCAGCTTATTATGGCAACTTTTACCAACCTTCCCTGTATCCATATTACAACAACCTCTACAATTATTCTTCTTACCAAATGGCCATGAGTGGTGAACCATCTGGTGCCAGTGACATAGGCGGATCCTCAGTGAAGAATAGTATGAGAAACTTCTCGGCTGCTTA--------------------------------------------------------------------------------------------------------------------------------------------------------------------------------------------------------------------------------------------------------------------------ATTGGTTTCTTTGTCCAGCAGCTCTCCAATCAGCAATGAAAGCACCAAAGGTGTAGCAGAGTGTGAAGCTCCCACTGATGCCTCCACCTACACAGTAACAAGCATGGCTGATGACACCAAGATCTGATGTAACCACATGCTGAAACCATCTTTGCAGTAACGGTCTAGCCATACAAGTTAGGTCTACTGTAGGGTTATATGTAAAGACTAAGCAGGGCAGTTTCCCCCC----TTATGATTCATCCCCTTACAAATKTTAAGACAATGTTATGATCTGCATGGCATAAGCCACTTTATCTTAGCATTGCAGGTTTTCCCAGGGTTGACAYGTATAATAATTTTAAGGTTGGCAAAACAGRAACCCTTTTAGTTTCGGTTAAGAGTCCAGTA------------------

>SA3_froglet03(Y_haplotype)
---------------------------------------------------------------------------------------------------------------------TCCCCACGCATGCCAAAATGTTCTCGTTGCAGAAACCACGGCTATTCGTCGCTACTAAAGGGGCACAAGCGTTTCTGTATGTGGCGGGAATGTCAATGTAAAAAATGCAGTCTTATTGCGGAGAGACAGCGGGTAATGGCGGCCCAGGTAGGAAAAAAAGTATAATGTTCATTTGCCTATGCATTATAATTTCTTATAGTGTGCGTGTGTGCATGTGTGTGTGTGCGTGTGTGCATGTGTGTGTGTGTGTGCGCGCGTGTGTGTGYGTGTRTRTATATAGGTRCTAGCAGAATAAAGAGACCCAGTMATTTTTCTCTAAACTGTCACTAGAGATACTA-----------------------------------------------------CTTTTATCTTTTCCAGGTTGCWTTACGCAGGCAACAAGCCCAAGAAGAGGAGCTAGGACTAAGCCACCCTATTCCTCTACCCAGTGCCAGTGATCTGCTTGTSAAAAGGGAGCAGAGCAGAAATTCC----------------------------------------------------------------------------------------------------CGCCCTTGGTCATTCCTTGTCCTAATTATCAGTAAAAAAAATTACAGCCATGTTACGTCTATGTGAATGTAACCGTAACCTTAA-GCTATTGTTAACTGTTTTGATATGTTTTATTTTCTGCAGAGAGCAAAATGCATGTTCAGGATATGCCATCTATCCCCAGCAGGGGGCACATGGAGAACACATCTGACTTTATGGTTGACCCAGCTTATTATGGCAACTTTTACCAACCTTCCCTGTATCCATATTACAACAACCTCTACAATTATTCTTCTTACCAAATGGCCATGAGTGGTGAACCATCTGGTGCCAGTGACATAGGCGGATCCTCAGTGAAGAATAGTATGAGAAACTTCTCGGCTGCTTA--------------------------------------------------------------------------------------------------------------------------------------------------------------------------------------------------------------------------------------------------------------------------ATTGGTTTCTTTGTCCAGCAGCTCTCCAATCAGCAATGAAAGCACCAAAGGTGTAGCAGAGTGTGAAGCTCCCACTGATGCCTCCACCTACACAGTAACAAGCATGGCTGATGACACCAAGATCTGATGTAACCACATGCTGAAACCATCTTTGCAGTAACGGTCTAGCCATACAAGTTAGGTCTACTGTAGGGTTATATGTAAAGACTAAGCAGGGCAGTTTCCCCCC----TTATGATTCATCCCCTTACAAATKTTAAGACAATGTTATGATCTGCATGGCATAAGCCACTTTATCTTAGCATTGCAGGTTTTCCCAGGGTTGACAYGTATAATAATTTTAAGGTTGGCAAAACAGRAACCCTTTTAGTTTCGGTTAAGAGTCCAGTA------------------

>SA4_froglet01(X_haplotype)
---TTTTTTTTTTTTCTACAGTGATCTCAAAAAAATATTAAAATGCCTAACAGCGAGGAGCCATTAAGCAAGCCTCGCAAACCTGGGGTACAGTCCTCAGGGGCTCAATGGAAGAAATCCCCACGCATGCCAAAATGTTCTCGTTGCAGAAACCACGGCTATTCGTCGCTACTAAAGGGGCACAAGCGTTTCTGTATGTGGCGGGAATGTCAATGTAAAAAGTGCAGTCTTATTGCGGAGAGACAGCGGGTAATGGCGGCCCAGGTAGGAAAAAAAGTATAATGTTCATTTGCCTATGCATTATAATTTCTTATAGTGTGCGTGTGTGCGTG----------------------------------CGTGTGTGTGTGTGT----------ATATAGGTACTAGCAGAATAAAGAGACCCAGTCATTTTTCTCTAAACTGTCACTAGAGATACTA-----------------------------------------------------CTTTTATCTTTTCCAGGTTGCWTTACGCAGGCAACAAGCCCAAGAAGAGGAGCTAGGACTAAGCCACCCTATTCCTCTACCCAGTGCCAGTGATCTGCTTGTSAAAAGGGAGCAGAGCAGAAATTCC----------------------------------------------------------------------------------------------------CGCCCTTGGTCATTCCTTGTCCTAATTATCAGTAACATTTTTTACAGCCATGTTATGTCTATGTGAATGTAACCATAACCTTAAAGCTATTGTTAACTGTTTTGATATGTTTTATTTTCTGCAGAGAGCAAAATGCATGTTCAGGATATGCCATCTATCCCCAGCAGGGGGCACATGGAGAACACATCTGACTTTATGGTTGACCCAGCTTATTATGGCAACTTTTACCAACCTTCCCTGTATCCATATTACAACAACCTCTACAATTATTCTTCTTACCAAATGGCCATGAGTGGTGAACCATCTGGTGCCAGTGACATAGGCGGATCCTCAGTGAAGAATAGTATGAGAAACTTCTCGGCTGCTTA---------------------------------------------------------------------------------------------------------------------------------------------------------------------------------------------------------------------------------------------------------------------------TTGGTTTCTTTGTCCAGCAGCTCTCCAATCAGCAATGAAAGCACCAAAGGTGTAGCAGAGTGTGAAGCTCCCACTGATGCCTCCACCTACACAGTAACAAGCATGGCTGATGACACCAAGATCTGATGTAACCACATGCTGAAACCATCTTTGCAGTAACGGTCTAGCCATACAAGTTAGGTCTACTGTAGGGTTATATGTAAAGACTAAGCAGGGCAGTTTCCCCCC----TTATGATTCATCCCCTTACAAATKTTAAGACAATGTTATGATCTGCATGGCATAAGCCACTTTATCTTAGCATTGCAGGTTTTCCCAGGGTTGACAYGTATAATAATTTTAAGGTTGGCAAAACAGRAACCCTTTTAGTTTCGGTTAAGAGTCCAGTA------------------

>SA4_froglet01(Y_haplotype)
------------------------------------------------------------------------------------------------------------TGGAAGAA-TCCCCACGCATGCCAAAATGTTCTCGTTGCAGAAACCACGGCTATTCGTCGCTACTAAAGGGGCACAAGCGTTTCTGTATGTGGCGGGAATGTCAATGTAAAAAATGCAGTCTTATTGCGGAGAGACAGCGGGTAATGGCGGCCCAGGTAGGAAAAAAAGTATAATGTTCATTTGCCTATGCATTATAATTTCTTATAGTGTGCGTGTGTGCATGTGTGTGTGTGCGTGTGTGCATGTGTGTGTGTGTGTGCGCGCGTGTGTGTGCGTGTATRTATATAGGTGCTAGCAGAATAAAGAGACCCAGTCATTTTTCTCTAAACTGTCACTAGAGATACTA-----------------------------------------------------CTTTTATCTTTTCCAGGTTGCWTTACGCAGGCAACAAGCCCAAGAAGAGGAGCTAGGACTAAGCCACCCTATTCCTCTACCCAGTGCCAGTGATCTGCTTGTSAAAAGGGAGCAGAGCAGAAATTCC----------------------------------------------------------------------------------------------------CGCCC----TTATTCCTTGTCCTAATTATCAGTAAAAAAAATTACAGCCATGTTACGTCTATGTGAATGTAACCGTAACCTTAA-GCTATTGTTAACTGTTTTGATATGTTTTATTTTCTGCAGAGAGCAAAATGCATGTTCAGGATATGCCATCTATCCCCAGCAGGGGGCACATGGAGAACACATCTGACTTTATGGTTGACCCAGCTTATTATGGCAACTTTTACCAACCTTCCCTGTATCCATATTACAACAACCTCTACAATTATTCTTCTTACCAAATGGCCATGAGTGGTGAACCATCTGGTGCCAGTGACATAGGCGGATCCTCAGTGAAGAATAGTATGAGAAACTTCTCGGCTGCTTA---------------------------------------------------------------------------------------------------------------------------------------------------------------------------------------------------------------------------------------------------------------------------TTGGTTTCTTTGTCCAGCAGCTCTCCAATCAGCAATGAAAGCACCAAAGGTGTAGCAGAGTGTGAAGCTCCCACTGATGCCTCCACCTACACAGTAACAAGCATGGCTGATGACACCAAGATCTGATGTAACCACATGCTGAAACCATCTTTGCAGTAACGGTCTAGCCATACAAGTTAGGTCTACTGTAGGGTTATATGTAAAGACTAAGCAGGGCAGTTTCCCCCC----TTATGATTCATCCCCTTACAAATKTTAAGACAATGTTATGATCTGCATGGCATAAGCCACTTTATCTTAGCATTGCAGGTTTTCCCAGGGTTGACAYGTATAATAATTTTAAGGTTGGCAAAACAGRAACCCTTTTAGTTTCGGTTAAGAGTCCAGTA------------------

>SA5_froglet04(X_haplotype)
---------------------------------------------------------------------------------------------------------------------TCCCCACGCATGCCAAAATGTTCTCGTTGCAGAAACCACGGCTATTCGTCGCTACTAAAGGGGCACAAGCGTTTCTGTATGTGGCGGGAATGTCAATGTAAAAAATGCAGTCTTATTGCGGAGAGACAGCGGGTAATGGCGGCCCAGGTAGGAAAAAAAGTATAATGTTCATTTGCCTATGCATTATAATTTCTTATAGTGTGCGTGTGTGCATGTGTGTGTGTGCGTGTGTGCATGTGTGTGTGTGTGTGCGCGCGTGTGTGTGCGTGTATATATATAGGTGCTAGCAGAATAAAGAGACCCAGTAATTTTTCTCTAAACTGTCACTAGAGATACTA----------------------------------------------------------------------------------------------------------------------------------------------------------------------------------------------------------------------------------------------------------------------------------------CGCCCTTGGTCATTCCTTGTCCTAATTATCAGTAAAAAAAATTACAGCCATGTTACGTCTATGTGAATGTAACCGTAACCTTAA-GCTATTGTTAACTGTTTTGATATGTTTTATTTTCTGCAGAGAGCAAAATGCATGTTCAGGATATGCCATCTATCCCCAGCAGGGGGCACATGGAGAACACATCTGACTTTATGGTTGACCCAGCTTATTATGGCAACTTTTACCAACCTTCCCTGTATCCATATTACAACAACCTCTACAATTATTCTTCTTACCAAATGGCCATGAGTGGTGAACCATCTGGTGCCAGTGACATAGGCGGATCCTCAGTGAAGAATAGTATGAGAAACTTCTCGGCTGCTTA--------------------------------------------------------------------------------------------------------------------------------------------------------------------------------------------------------------------------------------------------------------------------ATTGGTTTCTTTGTCCAGCAGCTCTCCAATCAGCAATGAAAGCACCAAAGGTGTAGCAGAGTGTGAAGCTCCCACTGATGCCTCCACCTACACAGTAACAAGCATGGCTGATGACACCAAGATCTGATGTAACCACATGCTGAAACCATCTTTGCAGTAACGGTCTAGCCATACAAGTTAGGTCTACTGTAGGGTTATATGTAAAGACTAAGCAGGGCAGTTTCCCCCC----TTATGATTCATCCCCTTACAAATKTTAAGACAATGTTATGATCTGCATGGCATAAGCCACTTTATCTTAGCATTGCAGGTTTTCCCAGGGTTGACAYGTATAATAATTTTAAGGTTGGCAAAACAGRAACCCTTTTAGTTTCGGTTAAGAGTCCAG--------------------

>SA5_froglet04(Y_haplotype)
---TTTTTTTTTTTTCTACAGTGATCTCAAAAAAATATTAAAATGCCTAACAGCGAGGAGCCATTAAGCAAGCCTCGCAAACCTGGGGTACAGTCCTCAGGGGCTCAATGGAAGAAATCCCCACGCATGCCAAAATGTTCTCGTTGCAGAAACCACGGCTATTCGTCGCTACTAAAGGGGCACAAGCGTTTCTGTATGTGGCGGGAATGTCAATGTAAAAAGTGCAGTCTTATTGCGGAGAGACAGCGGGTAATGGCGGCCCAGGTAGGAAAAAAAGTATAATGTTCATTTGCCTATGCATTATAATTTCTTATAGTGTGCGTGTGTGCGTG----------------------------------CGTGTGTGTGTGTGT----------ATATAGGTACTAGCAGAATAAAGAGACCCAGTCATTTTTCTCTAAACTGTCACTAGAGATACTA----------------------------------------------------------------------------------------------------------------------------------------------------------------------------------------------------------------------------------------------------------------------------------------CGCCCTTGGTCATTCCTTGTCCTAATTATCAGTAACATTTTTTACAGCCATGTTATGTCTATGTGAATGTAACCATAACCTTAAAGCTATTGTTAACTGTTTTGATATGTTTTATTTTCTGCAGAGAGCAAAATGCATGTTCAGGATATGCCATCTATCCCCAGCAGGGGGCACATGGAGAACACATCTGACTTTATGGTTGACCCAGCTTATTATGGCAACTTTTACCAACCTTCCCTGTATCCATATTACAACAACCTCTACAATTATTCTTCTTACCAAATGGCCATGAGTGGTGAACCATCTGGTGCCAGTGACATAGGCGGATCCTCAGTGAAGAATAGTATGAGAAACTTCTCGGCTGCTTA--------------------------------------------------------------------------------------------------------------------------------------------------------------------------------------------------------------------------------------------------------------------------ATTGGTTTCTTTGTCCAGCAGCTCTCCAATCAGCAATGAAAGCACCAAAGGTGTAGCAGAGTGTGAAGCTCCCACTGATGCCTCCACCTACACAGTAACAAGCATGGCTGATGACACCAAGATCTGATGTAACCACATGCTGAAACCATCTTTGCAGTAACGGTCTAGCCATACAAGTTAGGTCTACTGTAGGGTTATATGTAAAGACTAAGCAGGGCAGTTTCCCCCC----TTATGATTCATCCCCTTACAAATKTTAAGACAATGTTATGATCTGCATGGCATAAGCCACTTTATCTTAGCATTGCAGGTTTTCCCAGGGTTGACAYGTATAATAATTTTAAGGTTGGCAAAACAGRAACCCTTTTAGTTTCGGTTAAGAGTCCAG--------------------

>SA6_metamorph07
---TTTTTTTTTTTTTTACAGTGATCTCAAAAAAATATTAAAATGCCTAACAGCGAGGAGCCATTAAGCAAGCCTCGCAAACCTGGGGTACAGTCCTCGGGGGCTCAATGGAAGAAATCCCCACGCATGCCAAAATGTTCTCGTTGCAGAAACCACGGCTATTCGTCGCTACTAAAGGGGCACAAGCGTTTCTGTATGTGGCGGGAATGTCAATGTAAAAAGTGCAGTCTTATTGCGGAGAGACAGCGGGTAATGGCGGCCCAGGTAGGAAAAAAAGTATAATGTTCATTTGCCAATGCATTATAATTTCTTATAGTGTGCGTGTGTGCGTGTG--------------------------------CGCGTGTGTGTGTGT----------ATATAGGTGCTAGCAGAATAAAGAGACCCAGTCATTTTTCTCAAAACTGTCACTAGAGATACTA-----------------------------------------------------CTTTTATCTTTTCCAGGTTGCATTACGCAGGCAACAAGCCCAAGAAGAGGAGCTAGGACTAAGCCACCCTATTCCTCTACCCAGTGCCAGTGATCTGCTTGTGAAAAGGGAGCAGAGCAGAAATTCC----------------------------------------------------------------------------------------------------CGAGATTGGTCATTCCTTGTCCTAATTATCAGTAAAAATGTTTACAGCCATGTAACGTCTATGTGAATGTAACC--------------ATAATTAACTGTTTTGATATGTTTTATTTTCTGCAGAGAGCAAAATGCATGTTCAGGATATGCCATCTATCCCCAGCAGGGGGCACATGGAGAACACATCTGACTTTATGGTTGACCCAGCTTATTATGGCAACTTTTACCAACCTTCCCTGTATCCATATTACAACAACCTCTACAATTATTCTTCTTACCAAATGGCCATGAGTGGTGAACCATCTGGTGCCAGTGACATAGGTGGATCCTCAGTGAAGAATAGTATGAGAAACTTCTCGGCTGCTTA---------------------------------------------------------------------------------------------------------------------------------------------------------------------------------------------------------------------------------------------------------------------------------------------------------------------------------------------------------------------------------------------------------------------------------------------------------------------------------------------------------------------------------------------------------------------------------------------------------------------------------------------------------------------------------------------------

>SA5_metamorph03(X_haplotype)
---TTTTTTTTTTTTTTACAGTGATCTCAAAAAAATATTAAAATGCCTAACAGCGAGGAGCCATTAAGCAAGCCTCGCAAACCTGGGGTACAGTCCTCGGGGGCTCAATGGAAGAAATCCCCACGCATGCCAAAATGTTCTCGTTGCAGAAACCACGGCTATTCGTCGCTACTAAAGGGGCACAAGCGTTTCTGTATGTGGCGGGAATGTCAATGTAAAAAGTGCAGTCTTATTGCGGAGAGACAGCGGGTAATGGCGGCCCAGGTAGGAAAAAAAGTATAATGTTCATTTGCCAATGCATTATAATTTCTTATAGTGTGCGTGTGTGCGTGTG--------------------------------CGCGTGTGTGTGTGT----------ATATAGGTGCTAGCAGAATAAAGAGACCCAGTCATTTTTCTCAAAACTGTCACTAGAGATACTA-----------------------------------------------------CTTTTATCTTTTCCAGGTTGCATTACGCAGGCAACAAGCCCAAGAAGAGGAGCTAGGACTAAGCCACCCTATTCCTCTACCCAGTGCCAGTGATCTGCTTGTSAAAAGGGAGCAGAGCAGAAATTCC----------------------------------------------------------------------------------------------------CGCCCTTGGTCATTCCTTGTCCTAATTATCAGTAACATTTTTTACAGCCATGTTATGTCTATGTGAATGTAACCATAACCTTAAAGCTATTGTTAACTGTTTTGATATGTTTTATTTTCTGCAGAGAGCAAAATGCATGTTCAGGATATGCCATCTATCCCCAGCAGGGGGCACATGGAGAACACATCTGACTTTATGGTTGACCCAGCTTATTATGGCAACTTTTACCAACCTTCCCTGTATCCATATTACAACAACCTCTACAATTATTCTTCTTACCAAATGGCCATGAGTGGTGAACCATCTGGTGCCAGTGACATAGGYGGATCCTCAGTGAAGAATAGTATGAGAAACTTCTCGGCTGCTTA---------------------------------------------------------------------------------------------------------------------------------------------------------------------------------------------------------------------------------------------------------------------------TTGGTTTCTTTGTCCAGCAGCTCTCCAATCAGCAATGAAAGCACCAAAGGTGTAGCAGAGTGTGAAGCTCCCACTGATGCCTCCACCTACACAGTAACAAGCATGGCTGATGACACCAAGATCTGATGTAACCACATGCTGAAACCATCTTTGCAGTAACGGTCTAGCCATACAAGTTAGGTCTACTGTAGGGTTATATGTAAAGACTAAGCAGGGCMSTTTCCCCCC----TTATGATTCATCCCCTTACAAATKTTAAGACAATKTTATGATCTGCATGGCATAAGCCACTTTATCTTAGCATTGCAGGTTTTCCCAGGGTTGACAYGTATAATAATTTTAAGGT-------------------------------------------------------------

>SA5_metamorph03(Y_haplotype)
-------------------------------------------------------------------------------------------------------------------AATCCCCACGCATGCCAAAATGTTCTCGTTGCAGAAACCACGGCTATTCGTCGCTACTAAAGGGGCACAAGCGTTTCTGTATGTGGCGGGAATGTCAATGTAAAAAATGCAGTCTTATTGCGGAGAGACAGCGGGTAATGGCGGCCCAGGTAGGAAAAAAAGTATAATGTTCATTTGCCTATGCATTATAATTTCTTATAGTGTGCGTGTGTGCATGTGTGTGTGTGCGTGTGTGCATGTGTGTGTGTGTGTGCGCGCGTGTGTGTGCGTGTATATATATAGGTGCTAGCAGAATAAAGAGACCCAGTAATTTTTCTCTAAACTGTCACTAGAGATACTA-----------------------------------------------------CTTTTATCTTTTCCAGGTTGCWTTACGCAGGCAACAAGCCCAAGAAGAGGAGCTAGGACTAAGCCACCCTATTCCTCTACCCAGTGCCAGTGATCTGCTTGTSAAAAGGGAGCAGAGCAGAAATTCC----------------------------------------------------------------------------------------------------CGCCCTTGGTCATTCCTTGTCCTAATTATCAGTAACATTTTTTACAGCCATGTTATGTCTATGTGAATGTAACCATAA--------------TTAACTGTTTTGATATGTTTTATTTTCTGCAGAGAGCAAAATGCATGTTCAGGATATGCCATCTATCCCCAGCAGGGGGCACATGGAGAACACATCTGACTTTATGGTTGACCCAGCTTATTATGGCAACTTTTACCAACCTTCCCTGTATCCATATTACAACAACCTCTACAATTATTCTTCTTACCAAATGGCCATGAGTGGTGAACCATCTGGTGCCAGTGACATAGGYGGATCCTCAGTGAAGAATAGTATGAGAAACTTCTCGGCTGCTTA--------------------------------------------------------------------------------------------------------------------------------------------------------------------------------------------------------------------------------------------------------------------------ATTGGTTTCTTTGTCCAGCAGCTCTCCAATCAGCAATGAAAGCACCAAAGGTGTAGCAGAGTGTGAAGCTCCCACTGATGCCTCCACCTACACAGTAACAAGCATGGCTGATGACACCAAGATCTGATGTAACCACATGCTGAAACCATCTTTGCAGTAACGGTCTAGCCATACAAGTTAGGTCTACTGTAGGGTTATATGTAAAGACTAAGCAGGGCMSTTTCCCCCC----TTATGATTCATCCCCTTACAAATKTTAAGACAATKTTATGATCTGCATGGCATAAGCCACTTTATCTTAGCATTGCAGGTTTTCCCAGGGTTGACAYGTATAATAATTTTAAGGT-------------------------------------------------------------

>SA5_metamorph07(X_haplotype)
---TTTTTTTTTTTTTTACAGTGATCTCAAAAAAATATTAAAATGCCTAACAGCGAGGAGCCATTAAGCAAGCCTCGCAAACCTGGGGTACAGTCCTCGGGGGCTCAATGGAAGAAATCCCCACGCATGCCAAAATGTTCTCGTTGCAGAAACCACGGCTATTCGTCGCTACTAAAGGGGCACAAGCGTTTCTGTATGTGGCGGGAATGTCAATGTAAAAAGTGCAGTCTTATTGCGGAGAGACAGCGGGTAATGGCGGCCCAGGTAGGAAAAAAAGTATAATGTTCATTTGCCAATGCATTATAATTTCTTATAGTGTGCGTGTGTGCGTGTG--------------------------------CGCGTGTGTGTGTGT----------ATATAGGTGCTAGCAGAATAAAG----------------------------------------------------------------------------------------------CTTTTATCTTTTCCAGGTTGCWTTACGCAGGCAACAAGCCCAAGAAGAGGAGCTAGGACTAAGCCACCCTATTCCTCTACCCAGTGCCAGTGATCTGCTTGTSAAAAGGGAGCAGAGCAGAAATT------------------------------------------------------------------------------------------------------CGCCCTTGGTCATTCCTTGTCCTAATTATCAGTAACATTTTTTACAGCCATGTTATGTCTATGTGAATGTAACCATAACCTTAAAGCTATTGTTAACTGTTTTGATATGTTTTATTTTCTGCAGAGAGCAAAATGCATGTTCAGGATATGCCATCTATCCCCAGCAGGGGGCACATGGAGAACACATCTGACTTTATGGTTGACCCAGCTTATTATGGCAACTTTTACCAACCTTCCCTGTATCCATATTACAACAACCTCTACAATTATTCTTCTTACCAAATGGCCATGAGTGGTGAACCATCTGGTGCCAGTGACATAGGYGGATCCTCAGTGAAGAATAGTATGAGAAACTTCTCGGCTGCTTA------------------------------------------------------------------------------------------------------------------------------------------------------------------------------------------------------------------------------------------------------------------------------------------------------------------------------------------------------------------------------------------------------------------------------------------------------------TAGGTCTAMTGTAGGGTTATATGTAAAGACTRRGCAGGGCMSTTTCCCCCC----TTATGATTCATCCCCTTACAAATKTTAAGACAATKTTATGATCTGCATGGCATAAGCCACTTTATCTTAGCATTGCAGGTTTTCCCAGGGTTGAYAYGTATAATAATTTTAAGGTTGGCAAAACAGRAA-----------------------------------------------

>SA5_metamorph07(Y_haplotype)
---------------------------------------------------------------------------------------------------------------------------CGCATGCCAAAATGTTCTCGTTGCAGAAACCACGGCTATTCGTCGCTACTAAAGGGGCACAAGCGTTTCTGTATGTGGCGGGAATGTCAATGTAAAAAATGCAGTCTTATTGCGGAGAGACAGCGGGTAATGGCGGCCCAGGTAGGAAAAAAAGTATAATGTTCATTTGCCTATGCATTATAATTTCTTATAGTGTGCGTGTGTGCATGTGTGTGTGTGCGTGTGTGCATGTGTGTGTGTGTGTGCGCGCGTGTGTGTGC--GTATATATATAGGTGCTAGCAGAATAAAGAGACCCAGTAATTTTTCTCTAAACTGTCACTAGAGATACTA-----------------------------------------------------CTTTTATCTTTTCCAGGTTGCWTTACGCAGGCAACAAGCCCAAGAAGAGGAGCTAGGACTAAGCCACCCTATTCCTCTACCCAGTGCCAGTGATCTGCTTGTSAAAAGGGAGCAGAGCAGAAATT------------------------------------------------------------------------------------------------------CGCCCTTGGTCATTCCTTGTCCTAATTATCAGTAAAAATGTTTACAGCCATGTAACGTCTATGTGAATGTAACCATAA--------------TTAACTGTTTTGATATGTTTTATTTTCTGCAGAGAGCAAAATGCATGTTCAGGATATGCCATCTATCCCCAGCAGGGGGCACATGGAGAACACATCTGACTTTATGGTTGACCCAGCTTATTATGGCAACTTTTACCAACCTTCCCTGTATCCATATTACAACAACCTCTACAATTATTCTTCTTACCAAATGGCCATGAGTGGTGAACCATCTGGTGCCAGTGACATAGGYGGATCCTCAGTGAAGAATAGTATGAGAAACTTCTCGGCTGCTTA-----------------------------------------------------------------------------------------------------------------------------------------------------------------------------------------------------------------------------------------------------------------------------------------------------------------------------------------------------------------------------------------------------------------------------------------------------------TTAGGTCTACTGTAGGGTTATATGTAAAGACTRRGCAGGGCMSTTTCCCCCC----TTATGATTCATCCCCTTACAAATKTTAAGACAATKTTATGATCTGCATGGCATAAGCCACTTTATCTTAGCATTGCAGGTTTTCCCAGGGTTGAYAYGTATAATAATTTTAAGGTTGGCAAAACAGRAA-----------------------------------------------

>SA1_froglet03
--------------------------------------------------------------------------------------------------------------------------ACGCATGCCAAAATGTTCTCGTTGCAGAAACCACGGCTATTCGTCGCTACTAAAGGGGCACAAGCGTTTCTGTATGTGGCGGGAATGTCAATGTAAAAAGTGCAGTCTTATTGCGGAGAGACAGCGGGTAATGGCGGCCCAGGTAGGAAAAAAAGTATAATGTTCATTTGCCWATGCATTATAATTTCTTATAGTGTGCGYGTGTGYGYGTG--------------------------------CGYGTGTGTGTGTGT----------ATATAGGTRCTAGCAGAATAAAGAGACCCAGTCATTTTTCTCWAAACTGTCACTAGAGATACTA-----------------------------------------------------CTTTTATCTTTTCCAGGTTGCATTACGCAGGCAACAAGCCCAAGAAGAGGAGCTAGGACTAAGCCACCCTATTCCTCTACCCAGTGCCAGTGATCTGCTTGTGAAAAGGGAGCAGAGCAGAAATTCC----------------------------------------------------------------------------------------------------CGCCCTTGGTCATTCCTTGTCCTAATTATCAGTAAAAAAAATTACAGCCATGTTACGTCTATGTGAATGTAACCGTAACCTTAA-GCTATTGTTAACTGTTTTGATATGTTTTATTTTCTGCAGAGAGCAAAATGCATGTTCAGGATATGCCATCTATCCCCAGCAGGGGGCACATGGAGAACACATCTGACTTTATGGTTGACCCAGCTTATTATGGCAACTTTTACCAACCTTCCCTGTATCCATATTACAACAACCTCTACAATTATTCTTCTTACCAAATGGCCATGAGTGGTGAACCATCTGGTGCCAGTGACATAGGRGGATCCTCAGTGAAGAATAGTATGAGAAACTTCTCGGCTGCTTA--------------------------------------------------------------------------------------------------------------------------------------------------------------------------------------------------------------------------------------------------------------------------------------------------------------------CACCAAAGGTGTAGCAGAGTGTGAAGCTCCCACTGATGCCTCCACCTACACAGTAACAAGCATGGCTGATGACACCAAGATCTGATGTAACCACATGCTGAAACCATCTTTGCAGTAACGGTCTAGCCATACAAGTTAGGTCTACTATAGAGTTATATGTAAATACTAAGCAGGGCAGTCCCCCCCCCCCCTTATGATTCATCCCCTTACAAATGTTAAGACAATTTTATGATCTGCATGGCATAAGCCACTTTATCTTAGCATTGCAGGTTTTCCCAGGGTTGACACGTATAATAATTTTAAGGTTGGCAAAACAGGAACCCTTTTAGTTTCGGTTAAGAGTCCAGTAACTTGGCACTAACA----

>SA2_froglet02
-------------------------------------------------------------------------------------------------------------------AATCCCCACGCATGCCAAAATGTTCTCGTTGCAGAAACCACGGCTATTCGTCGCTACTAAAGGGGCACAAGCGTTTCTGTATGTGGCGGGAATGTCAATGTAAAAAGTGCAGTCTTATTGCGGAGAGACAGCGGGTAATGGCGGCCCAGGTAGGAAAAAAAGTATAATGTTCATTTGCCWATGCATTATAATTTCTTATAGTGTGCGYGTGTGYGYGTG--------------------------------CGYGTGTGTGTGTGT----------ATATAGGTRCTAGCAGAATAAAGAGACCCAGTCATTTTTCTCWAAACTGTCACTAGAGATACTA-----------------------------------------------------CTTTTATCTTTTCCAGGTTGCATTACGCAGGCAACAAGCCCAAGAAGAGGAGCTAGGACTAAGCCACCCTATTCCTCTACCCAGTGCCAGTGATCTGCTTGTGAAAAGGGAGCAGAGCAGAAATTCC----------------------------------------------------------------------------------------------------CGCCCTTGGTCATTCCTTGTCCTAATTATCAGTAAAAAAAATTACAGCCATGTTACGTCTATGTGAATGTAACCGTAACCTTAAG-CTATTGTTAACTGTTTTGATATGTTTTATTTTCTGCAGAGAGCAAAATGCATGTTCAGGATATGCCATCTATCCCCAGCAGGGGGCACATGGAGAACACATCTGACTTTATGGTTGACCCAGCTTATTATGGCAACTTTTACCAACCTTCCCTGTATCCATATTACAACAACCTCTACAATTATTCTTCTTACCAAATGGCCATGAGTGGTGAACCATCTGGTGCCAGTGACATAGGYGGATCCTCAGTGAAGAATAGTATGAGAAACTTCTCGGCTGCTTA-----------------------------------------------------------------------------------------------------------------------------------------------------------------------------------------------------------------------------------------------------------------------------------------------------------------------CAAAGGTGTAGCAGAGTGTGAAGCTCCCACTGATGCCTCCACCTACACAGTAACAAGCATGGCTGATGACACCAAGATCTGATGTAACCACATGCTGAAACCATCTTTGCAGTAACGGTCTAGCCATACAAGTTAGGTCTACTATAGAGTTATATGTAAATACTAAGCAGGGCAGTCCCCCCCCCCCCTTATGATTCATCCCCTTACAAATGTTAAGACAATTTTATGATCTGCATGGCATAAGCCACTTTATCTTAGCATTGCAGGTTTTCCCAGGGTTGAYACGTATAATAATTTTAAGGTTGGCAAAACAGGAACCCTTTTAGTTTCGGTTAAGAGTCCAGTAACTTGGCACTAACAT---

>SA4_froglet01
-------------------------------------------------------------------------------------------------------------------AATCCCCACGCATGCCAAAATGTTCTCGTTGCAGAAACCACGGCTATTCGTCGCTACTAAAGGGGCACAAGCGTTTCTGTATGTGGCGGGAATGTCAATGTAAAAAGTGCAGTCTTATTGCGGAGAGACAGCGGGTAATGGCGGCCCAGGTAGGAAAAAAAGTATAATGTTCATTTGCCWATGCATTATAATTTCTTATAGTGTGCGYGTGTGYGYGTG--------------------------------CGYGTGTGTGTGTGT----------ATATAGGTRCTAGCAGAATAAAGAGACCCAGTCATTTTTCTCWAAACTGTCACTAGAGATACTA-----------------------------------------------------CTTTTATCTTTTCCAGGTTGCATTACGCAGGCAACAAGCCCAAGAAGAGGAGCTAGGACTAAGCCACCCTATTCCTCTACCCAGTGCCAGTGATCTGCTTGTGAAAAGGGAGCAGAGCAGAAATTCC----------------------------------------------------------------------------------------------------CGCCCTTGGTCATTCCTTGTCCTAATTATCAGTAAAAAAAATTACAGCCATGTTACGTCTATGTGAATGTAACCGTAACCTTAAG-CTATTGTTAACTGTTTTGATATGTTTTATTTTCTGCAGAGAGCAAAATGCATGTTCAGGATATGCCATCTATCCCCAGCAGGGGGCACATGGAGAACACATCTGACTTTATGGTTGACCCAGCTTATTATGGCAACTTTTACCAACCTTCCCTGTATCCATATTACAACAACCTCTACAATTATTCTTCTTACCAAATGGCCATGAGTGGTGAACCATCTGGTGCCAGTGACATAGGYGGATCCTCAGTGAAGAATAGTATGAGAAACTTCTCGGCTGCTTA---------------------------------------------------------------------------------------------------------------------------------------------------------------------------------------------------------------------------------------------------------------------------------------------------------------------ACCAAAGGTGTAGCAGAGTGTGAAGCTCCCACTGATGCCTCCACCTACACAGTAACAAGCATGGCTGATGACACCAAGATCTGATGTAACCACATGCTGAAACCATCTTTGCAGTAACGGTCTAGCCATACAAGTTAGGTCTACTATAGAGTTATATGTAAATACTAAGCAGGGCAGTCCCCCCCCCCCCTTATGATTCATCCCCTTACAAATGTTAAGACAATTTTATGATCTGCATGGCATAAGCCACTTTATCTTAGCATTGCAGGTTTTCCCAGGGTTGAYACGTATAATAATTTTAAGGTTGGCAAAACAGGAACCCTTTTAGTTTCGGTTAAGAGTCCAGTAACTTGGCACTAAC-----

>SA5_froglet05
-------------------------------------------------------------------------------------------------------------------AATCCCCACGCATGCCAAAATGTTCTCGTTGCAGAAACCACGGCTATTCGTCGCTACTAAAGGGGCACAAGCGTTTCTGTATGTGGCGGGAATGTCAATGTAAAAAGTGCAGTCTTATTGCGGAGAGACAGCGGGTAATGGCGGCCCAGGTAGGAAAAAAAGTATAATGTTCATTTGCCWATGCATTATAATTTCTTATAGTGTGCGYGTGTGYGYGTG--------------------------------CGYGTGTGTGTGTGT----------ATATAGGTRCTAGCAGAATAAAGAGACCCAGTCATTTTTCTCWAAACTGTCACTAGAGATACTA-----------------------------------------------------CTTTTATCTTTTCCAGGTTGCATTACGCAGGCAACAAGCCCAAGAAGAGGAGCTAGGACTAAGCCACCCTATTCCTCTACCCAGTGCCAGTGATCTGCTTGTGAAAAGGGAGCAGAGCAGAAATTCC----------------------------------------------------------------------------------------------------CGCCCTTGGTCATTCCTTGTCCTAATTATCAGTAAAAAAAATTACAGCCATGTTACGTCTATGTGAATGTAACCGTAACCTTAAG-CTATTGTTAACTGTTTTGATATGTTTTATTTTCTGCAGAGAGCAAAATGCATGTTCAGGATATGCCATCTATCCCCAGCAGGGGGCACATGGAGAACACATCTGACTTTATGGTTGACCCAGCTTATTATGGCAACTTTTACCAACCTTCCCTGTATCCATATTACAACAACCTCTACAATTATTCTTCTTACCAAATGGCCATGAGTGGTGAACCATCTGGTGCCAGTGACATAGGYGGATCCTCAGTGAAGAATAGTATGAGAAACTTCTCGGCTGCTTA---------------------------------------------------------------------------------------------------------------------------------------------------------------------------------------------------------------------------------------------------------------------------------------------------------------------ACCAAAGGTGTAGCAGAGTGTGAAGCTCCCACTGATGCCTCCACCTACACAGTAACAAGCATGGCTGATGACACCAAGATCTGATGTAACCACATGCTGAAACCATCTTTGCAGTAACGGTCTAGCCATACAAGTTAGGTCTACTATAGAGTTATATGTAAATACTAAGCAGGGCAGTCCCCCCCCCCCCTTATGATTCATCCCCTTACAAATGTTAAGACAATTTTATGATCTGCATGGCATAAGCCACTTTATCTTAGCATTGCAGGTTTTCCCAGGGTTGAYACGTATAATAATTTTAAGGTTGGCAAAACAGGAACCCTTTTAGTTTCGGTTAAGAGTCCAGTAACTTGGCACTAACA----

>SA3_froglet04
---TTTTTTTTTTTTCTACAGTGATCTCAAAAAAATATTAAAATGCCTAACAGCGAGGAGCCATTAAGCAAGCCTCGCAAACCTGGGGTACAGTCCTCAGGGGCTCAATGGAAGAAATCCCCACGCATGCCAAAATGTTCTCGTTGCAGAAACCACGGCTATTCGTCGCTACTAAAGGGGCACAAGCGTTTCTGTATGTGGCGGGAATGTCAATGTAAAAAGTGCAGTCTTATTGCGGAGAGACAGCGGGTAATGGCGGCCCAGGTAGGAAAAAAAGTATAATGTTCATTTGCCTATGCATTATAATTTCTTATAGTGTGCGTGTGTGCGTG----------------------------------CGTGTGTGTGTGTGT----------ATATAGGTACTAGCAGAATAAAGAGACCCAGTCATTTTTCTCTAAACTGTCACTAGAGATACTA-----------------------------------------------------CTTTTATCTTTTCCAGGTTGCATTACGCAGGCAACAAGCCCAAGAAGAGGAGCTAGGACTAAGCCACCCTATTCCTCTACCCAGTGCCAGTGATCTGCTTGTGAAAAGGGAGCAGAGCAGAAATTCC---------------------------------------------------------------------------------------------------------------------CTGTCCTAATTATCAGTAAAAAAAATTACAGCCATGTTACGTCTATGTGAATGTAACCGTAACCTTAAGCTATTGTTAACTGTTTTGATATGTTTTATTTTCTGCAGAGAGCAAAATGCATGTTCAGGATATGCCATCTATCCCCAGCAGGGGGCACATGGAGAACACATCTGACTTTATGGTTGACCCAGCTTATTATGGCAACTTTTACCAACCTTCCCTGTATCCATATTACAACAACCTCTACAATTATTCTTCTTACCAAATGGCCATGAGTGGTGAACCATCTGGTGCCAGTGACATAGGCGGATCCTCAGTGAAGAATAGTATGAGAAACTTCTCGGCTGCTTA-------------------------------------------------------------------------------------------------------------------------------------------------------------------------------------------------------------------------------------------------------------------------------------------------------------------------AAGGTGTAGCAGAGTGTGAAGCTCCCACTGATGCCTCCACCTACACAGTAACAAGCATGGCTGATGACACCAAGATCTGATGTAACCACATGCTGAAACCATCTTTGCAGTAACGGTCTAGCCATACAAGTTAGGTCTACTATAGAGTTATATGTAAATACTAAGCAGGGCAGTCCCCCCCCCCCCTTATGATTCATCCCCTTACAAATGTTAAGACAATTTTATGATCTGCATGGCATAAGCCACTTTATCTTAGCATTGCAGGTTTTCCCAGGGTTGACACGTATAATAATTTTAAGGTTGGCAAAACAGGAACCCTTTTAGTTTCGGTTAAGAGTCCAGTAACTTGGCACTAACATTCD

>SA6_froglet01
---TTTTTTTTTTTTCTACAGTGATCTCAAAAAAATATTAAAATGCCTAACAGCGAGGAGCCATTAAGCAAGCCTCGCAAACCTGGGGTACAGTCCTCAGGGGCTCAATGGAAGAAATCCCCACGCATGCCAAAATGTTCTCGTTGCAGAAACCACGGCTATTCGTCGCTACTAAAGGGGCACAAGCGTTTCTGTATGTGGCGGGAATGTCAATGTAAAAAGTGCAGTCTTATTGCGGAGAGACAGCGGGTAATGGCGGCCCAGGTAGGAAAAAAAGTATAATGTTCATTTGCCTATGCATTATAATTTCTTATAGTGTGCGTGTGTGCGTG----------------------------------CGTGTGTGTGTGTGT----------ATATAGGTACTAGCAGAATAAAGAGACCCAGTCATTTTTCTCTAAACTGTCACTAGAGATACTA----------------------------------------------------------------------------------------------------------------------------------------------------------------------------------------------------------------------------------------------------------------------------------------CGCCCTTGGTCATTCCTTGTCCTAATTATCAGTAAAAAAAATTACAGCCATGTTACGTCTATGTGAATGTAACCGTAACCTTAAG-CTATTGTTAACTGTTTTGATATGTTTTATTTTCTGCAGAGAGCAAAATGCATGTTCAGGATATGCCATCTATCCCCAGCAGGGGGCACATGGAGAACACATCTGACTTTATGGTTGACCCAGCTTATTATGGCAACTTTTACCAACCTTCCCTGTATCCATATTACAACAACCTCTACAATTATTCTTCTTACCAAATGGCCATGAGTGGTGAACCATCTGGTGCCAGTGACATAGGYGGATCCTCAGTGAAGAATAGTATGAGAAACTTCTCGGCTGCTTA-----------------------------------------------------------------------------------------------------------------------------------------------------------------------------------------------------------------------------------------------------------------------------------------------------------------AAGCACCAAAGGTGTAGCAGAGTGTGAAGCTCCCACTGATGCCTCCACCTACACAGTAACAAGCATGGCTGATGACACCAAGATCTGATGTAACCACATGCTGAAACCATCTTTGCAGTAACGGTCTAGCCATACAAGTTAGGTCTACTATAGAGTTATATGTAAATACTAAGCAGGGCAGTCCCCCCCCCCCCTTATGATTCATCCCCTTACAAATGTTAAGACAATTTTATGATCTGCATGGCATAAGCCACTTTATCTTAGCATTGCAGGTTTTCCCAGGGTTGACACGTATAATAATTTTAAGGTTGGCAAAACAGGAACCCTTTTAGTTTCGGTTAAGAGTCCAGTAACTTGGCACTAAC-----

>ST01_froglet03
---TTTTTTTTTTTTTTACAGTGATCTCAAAAAAATATTAAAATGCCTAACAGCGAGGAGCCATTAAGCAAGCCTCGCAAACCTGGGGTACAGTCCTCGGGGGCTCAATGGAAGAAATCCCCACGCATGCCAAAATGTTCTCGTTGCAGAAACCACGGCTATTCGTCGCTACTAAAGGGGCACAAGCGTTTCTGTATGTGGCGGGAATGTCAATGTAAAAAGTGCAGTCTTATTGCGGAGAGACAGCGGGTAATGGCGGCCCAGGTAGGAAAAAAAGTATAATGTTCATTTGCCAATGCATTATAATTTCTTATAGTGTGCGTGTGTGCGTGTG--------------------------------CGCGTGTGTGTGTGT----------ATATAGGTGCTAGCAGAATAAAGAGACCCAGTCATTTTTCTCAAAACTGTCACTAGAGATACTA-----------------------------------------------------CTTTTATCTTTTCCAGGTTGCATTACGCAGGCAACAAGCCCAAGAAGAGGAGCTAGGACTAAGCCACCCTATTCCTCTACCCAGTGCCAGTGATCTGCTTGTGAAAAGGGAGCAGAGCAGAAATTCC---------------------------------------------------------------------------------------------------------------------CTGTCCTAATTATCAGTAAAAATGTTTACAGCCATGTAACGTCTATGTGAATGTAACC-------------ATAATTAACTGTTTTGATATGTTTTATTTTCTGCAGAGAGCAAAATGCATGTTCAGGATATGCCATCTATCCCCAGCAGGGGGCACATGGAGAACACATCTGACTTTATGGTTGACCCAGCTTATTATGGCAACTTTTACCAACCTTCCCTGTATCCATATTACAACAACCTCTACAATTATTCTTCTTACCAAATGGCCATGAGTGGTGAACCATCTGGTGCCAGTGACATAGGTGGATCCTCAGTGAAGAATAGTATGAGAAACTTCTCGGCTGCTTA-------------------------------------------------------------------------------------------------------------------------------------------------------------------------------------------------------------------------------------------------------------------------------------------------------------------GCACCAAAGGTGTAGCAGAGTGTGAAGCTCCCACTGATGCCTCCACCTACACAGTAACAAGCATGGCTGATGACACCAAGATCTGATGTAACCACATGCTGAAACCATCTTTGCAGTAACGGTCTAGCCATACAAGTTAGGTCTACTATAGAGTTATATGTAAATACTAAGCAGGGCAGTCCCCCCCCCCCCTTATGATTCATCCCCTTACAAATGTTAAGACAATTTTATGATCTGCATGGCATAAGCCACTTTATCTTAGCATTGCAGGTTTTCCCAGGGTTGACACGTATAATAATTTTAAGGTTGGCAAAACAGGAACCCTTTTAGTTTCGGTTAAGAGTCCAGTAACTTGGCACTAACATTC-

>ST05_froglet12
---TTTTTTTTTTTTTTACAGTGATCTCAAAAAAATATTAAAATGCCTAACAGCGAGGAGCCATTAAGCAAGCCTCGCAAACCTGGGGTACAGTCCTCGGGGGCTCAATGGAAGAAATCCCCACGCATGCCAAAATGTTCTCGTTGCAGAAACCACGGCTATTCGTCGCTACTAAAGGGGCACAAGCGTTTCTGTATGTGGCGGGAATGTCAATGTAAAAAGTGCAGTCTTATTGCGGAGAGACAGCGGGTAATGGCGGCCCAGGTAGGAAAAAAAGTATAATGTTCATTTGCCAATGCATTATAATTTCTTATAGTGTGCGTGTGTGCGTGTG--------------------------------CGCGTGTGTGTGTGT----------ATATAGGTGCTAGCAGAATAAAGAGACCCAGTCATTTTTCTCAAAACTGTCACTAGAGATACTA---------------------------------------------------------------------------------------------------------------------------------------------------------------------------------------------------------------------------------------------------------------------------------------------------------CTGTCCTAATTATCAGTAAAAATGTTTACAGCCATGTAACGTCTATGTGAATGTAACC-------------ATAATTAACTGTTTTGATATGTTTTATTTTCTGCAGAGAGCAAAATGCATGTTCAGGATATGCCATCTATCCCCAGCAGGGGGCACATGGAGAACACATCTGACTTTATGGTTGACCCAGCTTATTATGGCAACTTTTACCAACCTTCCCTGTATCCATATTACAACAACCTCTACAATTATTCTTCTTACCAAATGGCCATGAGTGGTGAACCATCTGGTGCCAGTGACATAGGTGGATCCTCAGTGAAGAATAGTATGAGAAACTTCTCGGCTGCTTA---------------------------------------------------------------------------------------------------------------------------------------------------------------------------------------------------------------------------------------------------------------------------------------------------------------------ACCAAAGGTGTAGCAGAGTGTGAAGCTCCCACTGATGCCTCCACCTACACAGTAACAAGCATGGCTGATGACACCAAGATCTGATGTAACCACATGCTGAAACCATCTTTGCAGTAACGGTCTAGCCATACAAGTTAGGTCTACTATAGAGTTATATGTAAATACTAAGCAGGGCAGTCCCCCCCCCCCCTTATGATTCATCCCCTTACAAATGTTAAGACAATTTTATGATCTGCATGGCATAAGCCACTTTATCTTAGCATTGCAGGTTTTCCCAGGGTTGACACGTATAATAATTTTAAGGTTGGCAAAACAGGAACCCTTTTAGTTTCGGTTAAGAGTCCAGTAACTTGGCACTAACAT---

>ST06_froglet05
---TTTTTTTTTTTTTTACAGTGATCTCAAAAAAATATTAAAATGCCTAACAGCGAGGAGCCATTAAGCAAGCCTCGCAAACCTGGGGTACAGTCCTCGGGGGCTCAATGGAAGAAATCCCCACGCATGCCAAAATGTTCTCGTTGCAGAAACCACGGCTATTCGTCGCTACTAAAGGGGCACAAGCGTTTCTGTATGTGGCGGGAATGTCAATGTAAAAAGTGCAGTCTTATTGCGGAGAGACAGCGGGTAATGGCGGCCCAGGTAGGAAAAAAAGTATAATGTTCATTTGCCAATGCATTATAATTTCTTATAGTGTGCGTGTGTGCGTGTG--------------------------------CGCGTGTGTGTGTGT----------ATATAGGTGCTAGCAGAATAAAGAGACCCAGTCATTTTTCTCAAAACTGTCACTAGAGATACTA--------------------------------------------------------------------------------------------------------------------------------------------------------------------------------------------------------------------------------------------------------------------------------------------------TCATTCCTTGTCCTAATTATCAGTAAAAATGTTTACAGCCATGTAACGTCTATGTGAATGTAACC-------------ATAATTAACTGTTTTGATATGTTTTATTTTCTGCAGAGAGCAAAATGCATGTTCAGGATATGCCATCTATCCCCAGCAGGGGGCACATGGAGAACACATCTGACTTTATGGTTGACCCAGCTTATTATGGCAACTTTTACCAACCTTCCCTGTATCCATATTACAACAACCTCTACAATTATTCTTCTTACCAAATGGCCATGAGTGGTGAACCATCTGGTGCCAGTGACATAGGTGGATCCTCAGTGAAGAATAGTATGAGAAACTTCTCGGCTGCTTA----------------------------------------------------------------------------------------------------------------------------------------------------------------------------------------------------------------------------------------------------------------------------------------------------------------------------------------------------------------------------------------------------------------------------------------------------------------------------------------------------AGTCCCCCCCCCCCCTTATGATTCATCCCCTTACAAATGTTAAGACAATTTTATGATCTGCATGGCATAAGCCACTTTATCTTAGCATTGCAGGTTTTCCCAGGGTTGACACGTATAATAATTTTAAGGTTGGCAAAACAGGAACCCTTTTAGTTTCGGTTAAGAGTCCAGTAACTTGGCACTAACATT--

>ST02_froglet02
-------------------------------------------------------------------------------------------------------------------AATCCCCACGCATGCCAAAATGTTCTCGTTGCAGAAACCACGGCTATTCGTCGCTACTAAAGGGGCACAAGCGTTTCTGTATGTGGCGGGAATGTCAATGTAAAAARTGCAGTCTTATTGCGGAGAGACAGCGGGTAATGGCGGCCCAGGTAGGAAAAAAAGTATAATGTTCATTTGCCTATGCATTATAATTTCTTATAGTGTGCGTGTGTGCGYGYG--------------------------------TGTGYGYGT-------------------------------------------------------------------------------------------------------------------------------------CTTTTATCTTTTCCAGGTTGCRTTACGCAGGCAACAAGCCCAAGAAGAGGAGCTAGGACTAAGCCACCCTATTCCTCTACCCAGTGCCAGTGATCTGCTTGTSAAAAGGGAGCAGAGCAGAAATTCC----------------------------------------------------------------------------------------------------CGCCCTTGGTCATTCCTTGTCCTAATTATCAGTAAAAATGTTTACAGCCATGTTACGTCTATGTGAATGTAACCATAA--------------TTAACTGTTTTGATATGTTTTATTTTCTGCAGAGAGCAAAATGCATGTTCAGGATATGCCATCTATCCCCAGCAGGGGGCACATGGAGAACACATCTGACTTTATGGTTGACCCAGCTTATTATGGCAACTTTTACCAACCTTCCCTGTATCCATATTACAACAACCTCTACAATTATTCTTCTTACCAAATGGCCATGAGTGGTGAACCATCTGGTGCCAGTGACATAGGYGGATCCTCAGTGAAGAATAGTATGAGAAACTTCTCGGCTGCTTA--------------------------------------------------------------------------------------------------------------------------------------------------------------------------------------------------------------------------------------------------------------------------------------------------------------------CACCAAAGGTGTAGCAGAGTGTGAAGCTCCCACTGATGCCTCCACCTACACAGTAACAAGCATGGCTGATGACACCAAGATCTGATGTAACCACATGCTGAAACCATCTTTGCAGTAACGGTCTAGCCATACAAGTTAGGTCTACTATAGAGTTATATGTAAATACTAAGCAGGGCAGTCCCCCCCCCCCCTTATGATTCATCCCCTTACAAATGTTAAGACAATTTTATGATCTGCATGGCATAAGCCACTTTATCTTAGCATTGCAGGTTTTCCCAGGGTTGACACGTATAATAATTTTAAGGTTGGCAAAACAGGAACCCTTTTAGTTTCGGTTAAGAGTCCAGTAACTTGGCACTAACATT--

>ST03_froglet12
---------------------------------------------------------------------------------------------------------------------TCCCCACGCATGCCAAAATGTTCTCGTTGCAGAAACCACGGCTATTCGTCGCTACTAAAGGGGCACAAGCGTTTCTGTATGTGGCGGGAATGTCAATGTAAAAAGTGCAGTCTTATTGCGGAGAGACAGCGGGTAATGGCGGCCCAGGTAGGAAAAAAAGTATAATGTTCATTTGCCWATGCATTATAATTTCTTATAGTGTGCGTGTGTGCGTGYG--------------------------------YGYGTGTGTGTGTRT----------ATATAGGTRCTAGCAGAATAAAGAGACCCAG-------------------------------------------------------------------------------------------------------------------------------------------------------------------------------------------------------------------------------------------------------------------------------------------------------------------------CGCCCTTGGTCATTCCTTGTCCTAATTATCAGTAAAAATGTTTACAGCCATGTTACGTCTATGTGAATGTAACCGTAACCTTAAG-CTATTGTTAACTGTTTTGATATGTTTTATTTTCTGCAGAGAGCAAAATGCATGTTCAGGATATGCCATCTATCCCCAGCAGGGGGCACATGGAGAACACATCTGACTTTATGGTTGACCCAGCTTATTATGGCAACTTTTACCAACCTTCCCTGTATCCATATTACAACAACCTCTACAATTATTCTTCTTACCAAATGGCCATGAGTGGTGAACCATCTGGTGCCAGTGACATAGGYGGATCCTCAGTGAAGAATAGTATGAGAAACTTCTCGGCTGCTTA--------------------------------------------------------------------------------------------------------------------------------------------------------------------------------------------------------------------------------------------------------------------------ATTGGTTTCTTTGTCCAGCAGCTCTCCAATCAGCAATGAAAGCACCAAAGGTGTAGCAGAGTGTGAAGCTCCCACTGATGCCTCCACCTACACAGTAACAAGCATGGCTGATGACACCAAGATCTGATGTAACCACATGCTGAAACCATCTTTGCAGTAACGGTCTAGCCATACAAGTTAGGTCTACTGTAGGGTTATATGTAAAGACTAAGCAGGGCAGTTTCCCCCC----TTATGATTCATCCCCTTACAAATTTTAAGACAATGTTATGATCTGCATGGCATAAGCCACTTTATCTTAGCATTGCAGGTTTTCCCAGGGTTGACATGTATAATAATTTTAAGGTTGGCAAAACAGAAACCCTTTTAGTTTCGGTTAAGAGTCCAGTAACTCAGCACTAAC-----

>ST04_froglet21
------------------------------------------------------------------------------------------------------------TGGA-GAA-TCCCCACGCATGCCAAAATGTTCTCGTTGCAGAAACCACGGCTATTCGTCGCTACTAAAGGGGCACAAGCGTTTCTGTATGTGGCGGGAATGTCAATGTAAAAARTGCAGTCTTATTGCGGAGAGACAGCGGGTAATGGCGGCCCAGGTAGGAAAAAAAGTATAATGTTCATTTGCCWATGCATTATAATTTCTTATAGTGTGCGTGTGTGCGYGTG--------------------------------YGYGYG---------------------------------------------------------------------------------------------------------------------------------------------------------------------------------------------------------------------------------------------------------------------------------------------------------------------------------------------------------------------------CGCCCTTGGTCATTCCTTGTCCTAATTATCAGTAAAAATGTTTACAGCCATGTAACGTCTATGTGAATGTAACCATAA--------------TTAACTGTTTTGATATGTTTTATTTTCTGCAGAGAGCAAAATGCATGTTCAGGATATGCCATCTATCCCCAGCAGGGGGCACATGGAGAACACATCTGACTTTATGGTTGACCCAGCTTATTATGGCAACTTTTACCAACCTTCCCTGTATCCATATTACAACAACCTCTACAATTATTCTTCTTACCAAATGGCCATGAGTGGTGAACCATCTGGTGCCAGTGACATAGGYGGATCCTCAGTGAAGAATAGTATGAGAAACTTCTCGGCTGCTTA---------------------------------------------------------------------------------------------------------------------------------------------------------------------------------------------------------------------------------------------------------------------------------------------------------------------ACCAAAGGTGTAGCAGAGTGTGAAGCTCCCACTGATGCCTCCACCTACACAGTAACAAGCATGGCTGATGACACCAAGATCTGATGTAACCACATGCTGAAACCATCTTTGCAGTAACGGTCTAGCCATACAAGTTAGGTCTACTATAGAGTTATATGTAAATACTAAGCAGGGCAGTCCCCCCCCCCCCTTATGATTCATCCCCTTACAAATGTTAAGACAATTTTATGATCTGCATGGCATAAGCCACTTTATCTTAGCATTGCAGGTTTTCCCAGGGTTGACACGTATAATAATTTTAAGGTTGGCAAAACAGGAACCCTTTTAGTTTCGGTTAAGAGTCCAGTAACTTGGCACTAACATT--

>ST05_froglet11
-----------------------------------------------------------------------------------------------------------------GAA-TCCCCACGCATGCCAAAATGTTCTCGTTGCAGAAACCACGGCTATTCGTCGCTACTAAAGGGGCACAAGCGTTTCTGTATGTGGCGGGAATGTCAATGTAAAAARTGCAGTCTTATTGCGGAGAGACAGCGGGTAATGGCGGCCCAGGTAGGAAAAAAAGTATAATGTTCATTTGCCWATGCATTATAATTTCTTATAGTGTGCGTGTGTGCGYGTG--------------------------------YGYGYG---------------------------------------------------------------------------------------------------------------------------------------TCTTTTATCTTTTCCAGGTTGCRTTACGCAGGCAACAAGCCCAAGAAGAGGAGCTAGGACTAAGCCACCCTATTCCTCTACCCAGTGCCAGTGATCTGCTTGTSAAAAGGGAGCAGAGCAGAAATTCC----------------------------------------------------------------------------------------------------CGCCCTTGGTCATTCCTTGTCCTAATTATCAGTAAAAATGTTTACAGCCATGTTACGTCTATGTGAATGTAACCATAA--------------TTAACTGTTTTGATATGTTTTATTTTCTGCAGAGAGCAAAATGCATGTTCAGGATATGCCATCTATCCCCAGCAGGGGGCACATGGAGAACACATCTGACTTTATGGTTGACCCAGCTTATTATGGCAACTTTTACCAACCTTCCCTGTATCCATATTACAACAACCTCTACAATTATTCTTCTTACCAAATGGCCATGAGTGGTGAACCATCTGGTGCCAGTGACATAGGYGGATCCTCAGTGAAGAATAGTATGAGAAACTTCTCGGCTGCTTA------------------------------------------------------------------------------------------------------------------------------------------------------------------------------------------------------------------------------------------------------------------------------------------------------------------------AAAGGTGTAGCAGAGTGTGAAGCTCCCACTGATGCCTCCACCTACACAGTAACAAGCATGGCTGATGACACCAAGATCTGATGTAACCACATGCTGAAACCATCTTTGCAGTAACGGTCTAGCCATACAAGTTAGGTCTACTATAGAGTTATATGTAAATACTAAGCAGGGCAGTCCCCCCCCCCCCTTATGATTCATCCCCTTACAAATGTTAAGACAATTTTATGATCTGCATGGCATAAGCCACTTTATCTTAGCATTGCAGGTTTTCCCAGGGTTGACACGTATAATAATTTTAAGGTTGGCAAAACAGGAACCCTTTTAGTTTCGGTTAAGAGTCCAGTAACTTGGCACTAAC-----

>ST04_froglet22
---TTTTTTTTTTTTTTACAGTGATCTCAAAAAAATATTAAAATGCCTAACAGCGAGGAGCCATTAAGCAAGCCTCGCAAACCTGGGGTACAGTCCTCGGGGGCTCAATGGAAGAAATCCCCACGCATGCCAAAATGTTCTCGTTGCAGAAACCACGGCTATTCGTCGCTACTAAAGGGGCACAAGCGTTTCTGTATGTGGCGGGAATGTCAATGTAAAAAGTGCAGTCTTATTGCGGAGAGACAGCGGGTAATGGCGGCCCAGGTAGGAAAAAAAGTATAATGTTCATTTGCCAATGCATTATAATTTCTTATAGTGTGCGTGTGTGCGTGTG--------------------------------CGCGTGTGTGTGTGT----------ATATAGGTGCTAGCAGAATAAAGAGACCCAGTCATTTTTCTCAAAACTGTCACTAGAGATACTA-------------------------------------------------------------------------------------------------------------------------------------------------------------------------------------------------------------------------------------------------------------------------------------------------------AGCTGTCCTAATTATCAGTAAAAATGTTTACAGCCATGTAACGTCTATGTGAATGTAACC-------------ATAATTAACTGTTTTGATATGTTTTATTTTCTGCAGAGAGCAAAATGCATGTTCAGGATATGCCATCTATCCCCAGCAGGGGGCACATGGAGAACACATCTGACTTTATGGTTGACCCAGCTTATTATGGCAACTTTTACCAACCTTCCCTGTATCCATATTACAACAACCTCTACAATTATTCTTCTTACCAAATGGCCATGAGTGGTGAACCATCTGGTGCCAGTGACATAGGTGGATCCTCAGTGAAGAATAGTATGAGAAACTTCTCGGCTGCTTA---------------------------------------------------------------------------------------------------------------------------------------------------------------------------------------------------------------------------------------------------------------------------------------------------------------------ACCAAAGGTGTAGCAGAGTGTGAAGCTCCCACTGATGCCTCCACCTACACAGTAACAAGCATGGCTGATGACACCAAGATCTGATGTAACCACATGCTGAAACCATCTTTGCAGTAACGGTCTAGCCATACAAGTTAGGTCTACTATAGAGTTATATGTAAATACTAAGCAGGGCAGTCCCCCCCCCCCCTTATGATTCATCCCCTTACAAATGTTAAGACAATTTTATGATCTGCATGGCATAAGCCACTTTATCTTAGCATTGCAGGTTTTCCCAGGGTTGACACGTATAATAATTTTAAGGTTGGCAAAACAGGAACCCTTTTAGTTTCGGTTAAGAGTCCAGTAACTTGGCACTAACA----

>ST01_froglet02(X_haplotype)
---TTTTTTTTTTTTCTACAGTGATCTCAAAAAAATATTAAAATGCCTAACAGCGAGGAGCCATTAAGCAAGCCTCGCAAACCTGGGGTACAGTCCTCAGGGGCTCAATGGAAGAAATCCCCACGCATGCCAAAATGTTCTCGTTGCAGAAACCACGGCTATTCGTCGCTACTAAAGGGGCACAAGCGTTTCTGTATGTGGCGGGAATGTCAATGTAAAAAGTGCAGTCTTATTGCGGAGAGACAGCGGGTAATGGCGGCCCAGGTAGGAAAAAAAGTATAATGTTCATTTGCCTATGCATTATAATTTCTTATAGTGTGCGTGTGTGCGTG----------------------------------CGTGTGTGTGTGTGT----------ATATAGGTACTAGCAGAATAAAGAGACCCAGTCATTTTTCTCTAAACTGTCACTAGAGATACTA-----------------------------------------------------CTTTTATCTTTTCCAGGTTGCATTACGCAGGCAACAAGCCCAAGAAGAGGAGCTAGGACTAAGCCACCCTATTCCTCTACCCAGTGCCAGTGATCTGCTTGTGAAAAGGGAGCAGAGCAGAAATTCC----------------------------------------------------------------------------------------------------CGCCCTTGGTCATTCCTTGTCCTAATTATCAGTAAAAAAAATTACAGCCATGTCACGTCTATGTGAATGTAACCGTAACCTTAA-GCTATTGTTAACTGTTTTGATATGTTTTATTTTCTGCAGAGAGCAAAATGCATGTTCAGGATATGCCATCTATCCCCAGCAGGGGGCACATGGAGAACACATCTGACTTTATGGTTGACCCAGCTTATTATGGCAACTTTTACCAACCTTCCCTGTATCCATATTACAACAACCTCTACAATTATTCTTCTTACCAAATGGCCATGAGTGGTGAACCATCTGGTGCCAGTGACATAGGYGGATCCTCAGTGAAGAATAGTATGAGAAACTTCTCGGCTGCTTA---------------------------------------------------------------------------------------------------------------------------------------------------------------------------------------------------------------------------------------------------------------------------------------------------------------------ACCAAAGGTGTAGCAGAGTGTGAAGCTCCCACTGATGCCTCCACCTACACAGTAACAAGCATGGCTGATGACACCAAGATCTGATGTAACCACATGCTGAAACCATCTTTGCAGTAACGGTCTAGCCATACAAGTTAGGTCTACTATAGAGTTATATGTAAATACTAAGCAGGGCAGTCCCCCCCCCCCCTTATGATTCATCCCCTTACAAATGTTAAGACAATTTTATGATCTGCATGGCATAAGCCACTTTATCTTAGCATTGCAGGTTTTCCCAGGGTTGACACGTATAATAATTTTAAGGTTGGCAAAACAGGAACCCTTTTAGTTTCGGTTAAGAGTCCAGTAACTTGGCACTAACA----

>ST01_froglet02(Y_haplotype)
---------------------------------------------------------------------------------------------------------------------TCCCCACGCATGCCAAAATGTTCTCGTTGCAGAAACCACGGCTATTCGTCGCTACTAAAGGGGCACAAGCGTTTCTGTATGTGGCGGGAATGTCAATGTAAAAAGTGCAGTCTTATTGCGGAGAGACAGCGGGTAATGGCGGCCCAGGTAGGAAAAAAAGTATAATGTTCATTTGCCWATGCATTATAATTTCTTATAGTGTGCGTGTGTGCGTGCGTGTGTGCGTGCGCGCGTGTGTGCKCATGTRCKTGTGTGTGCGTGTGT----------ATATAAGTGCTAGCAGAATAAAGAGACCCAGTCWTTTTTCTCTAAACTGTCACTAGAGATACTA-----------------------------------------------------CTTTTATCTTTTCCAGGTTGCATTACGCAGGCAACAAGCCCAAGAAGAGGAGCTAGGACTAAGCCACCCTATTCCTCTACCCAGTGCCAGTGATCTGCTTGTGAAAAGGGAGCAGAGCAGAAATTCC----------------------------------------------------------------------------------------------------CGCCCTTGGTCATTCCTTGTCCTAATTATCAGTAAAAAAAATTACAGCCATGTTACGTCTATGTGAATGTAACCGTAACCTTAA-GCTATTGTTAACTGTTTTGATATGTTTTATTTTCTGCAGAGAGCAAAATGCATGTTCAGGATATGCCATCTATCCCCAGCAGGGGGCACATGGAGAACACATCTGACTTTATGGTTGACCCAGCTTATTATGGCAACTTTTACCAACCTTCCCTGTATCCATATTACAACAACCTCTACAATTATTCTTCTTACCAAATGGCCATGAGTGGTGAACCATCTGGTGCCAGTGACATAGGYGGATCCTCAGTGAAGAATAGTATGAGAAACTTCTCGGCTGCTTA---------------------------------------------------------------------------------------------------------------------------------------------------------------------------------------------------------------------------------------------------------------------------------------------------------------------ACCAAAGGTGTAGCAGAGTGTGAAGCTCCCACTGATGCCTCCACCTACACAGTAACAAGCATGGCTGATGACACCAAGATCTGATGTAACCACATGCTGAAACCATCTTTGCAGTAACGGTCTAGCCATACAAGTTAGGTCTACTATAGAGTTATATGTAAATACTAAGCAGGGCAGTCCCCCCCCCCCCTTATGATTCATCCCCTTACAAATGTTAAGACAATTTTATGATCTGCATGGCATAAGCCACTTTATCTTAGCATTGCAGGTTTTCCCAGGGTTGACACGTATAATAATTTTAAGGTTGGCAAAACAGGAACCCTTTTAGTTTCGGTTAAGAGTCCAGTAACTTGGCACTAACA----

>ST02_froglet03(X_haplotype)
---TTTTTTTTTTTTTTACAGTGATCTCAAAAAAATATTAAAATGCCTAACAGCGAGGAGCCATTAAGCAAGCCTCGCAAACCTGGGGTACAGTCCTCGGGGGCTCAATGGAAGAAATCCCCACGCATGCCAAAATGTTCTCGTTGCAGAAACCACGGCTATTCGTCGCTACTAAAGGGGCACAAGCGTTTCTGTATGTGGCGGGAATGTCAATGTAAAAAGTGCAGTCTTATTGCGGAGAGACAGCGGGTAATGGCGGCCCAGGTAGGAAAAAAAGTATAATGTTCATTTGCCAATGCATTATAATTTCTTATAGTGTGCGTGTGTGCGTGTG--------------------------------CGCGTGTGTGTGTGT----------ATATAGGTGCTAGCAGAATAAAGAGACCCAGTCATTTTTCTCAAAACTGTCACTAGAGATACTA-----------------------------------------------------CTTTTATCTTTTCCAGGTTGCATTACGCAGGCAACAAGCCCAAGAAGAGGAGCTAGGACTAAGCCACCCTATTCCTCTACCCAGTGCCAGTGATCTGCTTGTGAAAAGGGAGCAGAGCAGAAATTCC----------------------------------------------------------------------------------------------------------------------TGTCCTAATTATCAGTAAAAATGTTTACAGCCATGTAACGTCTATGTGAATGTAACC-------------ATAATTAACTGTTTTGATATGTTTTATTTTCTGCAGAGAGCAAAATGCATGTTCAGGATATGCCATCTATCCCCAGCAGGGGGCACATGGAGAACACATCTGACTTTATGGTTGACCCAGCTTATTATGGCAACTTTTACCAACCTTCCCTGTATCCATATTACAACAACCTCTACAATTATTCTTCTTACCAAATGGCCATGAGTGGTGAACCATCTGGTGCCAGTGACATAGGTGGATCCTCAGTGAAGAATAGTATGAGAAACTTCTCGGCTGCTTA-------------------------------------------------------------------------------------------------------------------------------------------------------------------------------------------------------------------------------------------------------------------------------------------------------------------GCACCAAAGGTGTAGCAGAGTGTGAAGCTCCCACTGATGCCTCCACCTACACAGTAACAAGCATGGCTGATGACACCAAGATCTGATGTAACCACATGCTGAAACCATCTTTGCAGTAACGGTCTAGCCATACAAGTTAGGTCTACTATAGAGTTATATGTAAATACTAAGCAGGGCAGTCCCCCCCCCCCCTTATGATTCATCCCCTTACAAATGTTAAGACAATTTTATGATCTGCATGGCATAAGCCACTTTATCTTAGCATTGCAGGTTTTCCCAGGGTTGACACGTATAATAATTTTAAGGTTGGCAAAACAGGAACCCTTTTAGTTTCGGTTAAGAGTCCAGTAACTTGGCACTAAC-----

>ST02_froglet03(Y_haplotype)
------------------------------------------------------------------------------------------------------------------------CCACGCATGCCAAAATGTTCTCGTTGCAGAAACCACGGCTATTCGTCGCTACTAAAGGGGCACAAGCGTTTCTGTATGTGGCGGGAATGTCAATGTAAAAAGTGCAGTCTTATTGCGGAGAGACAGCGGGTAATGGCGGCCCAGGTAGGAAAAAAAGTATAATGTTCATTTGCCAATGCATTATAATTTCTTATAGTGTGCGTGTGTGCGTGYGTGYGTGCGTGCGCGCRTGTGTGCGCWTGTGCRTGTGTGTGCGTGTGT----------ATATAAGTGCTAGCAGAATAAAGAGACCCAGTCATTTTTCTCTAAACTGTCACTAGAGATACTA-----------------------------------------------------CTTTTATCTTTTCCAGGTTGCATTACGCAGGCAACAAGCCCAAGAAGAGGAGCTAGGACTAAGCCACCCTATTCCTCTACCCAGTGCCAGTGATCTGCTTGTGAAAAGGGAGCAGAGCAGAAATTCC----------------------------------------------------------------------------------------------------------------------TGTCCTAATTATCAGTAAAAATGTTTACAGCCATGTAACGTCTATGTGAATGTAACC-------------ATAATTAACTGTTTTGATATGTTTTATTTTCTGCAGAGAGCAAAATGCATGTTCAGGATATGCCATCTATCCCCAGCAGGGGGCACATGGAGAACACATCTGACTTTATGGTTGACCCAGCTTATTATGGCAACTTTTACCAACCTTCCCTGTATCCATATTACAACAACCTCTACAATTATTCTTCTTACCAAATGGCCATGAGTGGTGAACCATCTGGTGCCAGTGACATAGGTGGATCCTCAGTGAAGAATAGTATGAGAAACTTCTCGGCTGCTTA-------------------------------------------------------------------------------------------------------------------------------------------------------------------------------------------------------------------------------------------------------------------------------------------------------------------GCACCAAAGGTGTAGCAGAGTGTGAAGCTCCCACTGATGCCTCCACCTACACAGTAACAAGCATGGCTGATGACACCAAGATCTGATGTAACCACATGCTGAAACCATCTTTGCAGTAACGGTCTAGCCATACAAGTTAGGTCTACTATAGAGTTATATGTAAATACTAAGCAGGGCAGTCCCCCCCCCCCCTTATGATTCATCCCCTTACAAATGTTAAGACAATTTTATGATCTGCATGGCATAAGCCACTTTATCTTAGCATTGCAGGTTTTCCCAGGGTTGACACGTATAATAATTTTAAGGTTGGCAAAACAGGAACCCTTTTAGTTTCGGTTAAGAGTCCAGTAACTTGGCACTAAC-----

>ST06_froglet06(X_haplotype)
---TTTTTTTTTTTTTTACAGTGATCTCAAAAAAATATTAAAATGCCTAACAGCGAGGAGCCATTAAGCAAGCCTCGCAAACCTGGGGTACAGTCCTCGGGGGCTCAATGGAAGAAATCCCCACGCATGCCAAAATGTTCTCGTTGCAGAAACCACGGCTATTCGTCGCTACTAAAGGGGCACAAGCGTTTCTGTATGTGGCGGGAATGTCAATGTAAAAAATGCAGTCTTATTGCGGAGAGACAGCGGGTAATGGCGGCCCAGGTAGGAAAAAAAGTATAATGTTCATTTGCCTATGCATTATAATTTCTTATAGTGTGCGTGTGTGCGCGTGTGTGCGCG------------------------TGTGTGTGCGTGTGT----------ATATAGGTGCTAGCAGAA---------------------------------------------------------------------------------------------------CTTTTATCTTTTCCAGGTTGCRTTACGCAGGCAACAAGCCCAAGAAGAGGAGCTAGGACTAAGCCACCCTATTCCTCTACCCAGTGCCAGTGATCTGCTTGTSAAAAGGGAGCAGAGCAGAAATTCC---------------------------------------------------------------------------------------------------------------------------------------------------------------------------------------------------------------------------------------------------------------------------------------------------------------------------------------------------------------------------------------------------------------------------------------------------------------------------------------------------------------------------------------------------------------------------------------------------------------------------------------------------------------------------------------------------------------------------------------------------------------------------------------------------------------------------------------------------------------------------------------------------------------------------------------------------------------------------------------------------------------------------------------------------------------------------------------------------------------------------------------------------------------------------------------

>ST06_froglet06(Y_haplotype)
---TTTTTTTTTTTTTTACAGTGATCTCAAAAAAATATTAAAATGCCTAACAGCGAGGAGCCATTAAGCAAGCCTCGCAAACCTGGGGTACAGTCCTCGGGGGCTCAATGGAAGAAATCCCCACGCATGCCAAAATGTTCTCGTTGCAGAAACCACGGCTATTCGTCGCTACTAAAGGGGCACAAGCGTTTCTGTATGTGGCGGGAATGTCAATGTAAAAAGTGCAGTCTTATTGCGGAGAGACAGCGGGTAATGGCGGCCCAGGTAGGAAAAAAAGTATAATGTTCATTTGCCAATGCATTATAATTTCTTATAGTGTGCGTGTGTGCGTGCGTGTGTGCGTGCGCGCGTGTGTGCGCATGTGCGTGTGTGTGCGTGTGT----------ATATAAGTGCTAGCAGAATAAAGAGACCCAGTCATTTTTCTCTAAACTGTCACTAGAGATACTA-----------------------------------------------------CTTTTATCTTTTCCAGGTTGCRTTACGCAGGCAACAAGCCCAAGAAGAGGAGCTAGGACTAAGCCACCCTATTCCTCTACCCAGTGCCAGTGATCTGCTTGTSAAAAGGGAGCAGAGCAGAAATTCC-----------------------------------------------------------------------------------------------------------------------GTCCTAATTATCAGTAAAAATGTTTACAGCCATGTWACGTCTATGTGAATGTAACC-------------ATAATTAACTGTTTTGATATGTTTTATTTTCTGCAGAGAGCAAAATGCATGTTCAGGATATGCCATCTATCCCCAGCAGGGGGCACATGGAGAACACATCTGACTTTATGGTTGACCCAGCTTATTATGGCAACTTTTACCAACCTTCCCTGTATCCATATTACAACAACCTCTACAATTATTCTTCTTACCAAATGGCCATGAGTGGTGAACCATCTGGTGCCAGTGACATAGGYGGATCCTCAGTGAAGAATAGTATGAGAA---------------------------------------------------------------------------------------------------------------------------------------------------------------------------------------------------------------------------------------------------------------------------------------------------------------------------------------------------------------------------------------------------------------------------------------------------------------------------------------------------------------------GTCCCCCCCCCCCCTTATGATTCATCCCCTTACAAATGTTAAGACAATTTTATGATCTGCATGGCATAAGCCACTTTATCTTAGCATTGCAGGTTTTCCCAGGGTTGACACGTATAATAATTTTAAGGTTGGCAAAACAGGAACCCTTTTAGTTTCGGTTAAGAGTCCAGTAACTTGGCACTAACA----

>tvedora_male17(1)
----------------------------------------------------------------------------------------------------------------------CCCCACGCATGCCAAAATGTTCTCGTTGCAGAAACCACGGCTATTCGTCGCTACTAAAGGGGCACAAGCGTTTCTGTATGTGGCGGGAATGTCAATGTAAAAARTGCAGTCTTATTGCGGAGAGACAGCGGGTAATGGCGGCCCAGGTAGGAAAAAAAGTATAATGTTCATTTGCCTATGCATTATAATTTCTTATAGTGTGCGTGTGTGCGYG----------------------------------YGTGTGYGYGTGTGT-------------------------------------------------------------------------------------------------------------------------------CTTTTATCTTTTCCAGGTTGCRTTACGCAGGCAACAAGCCCAAGAAGAGGAGCTAGGACTAAGCCACCCTATTCCTCTACCCAGTGCCAGTGATCTGCTTGTSAAAAGGGAGCAGAGCAGAAATTCC----------------------------------------------------------------------------------------------------CGCCCTTGGTCATTCCTTGTCCTAATTATCAGTAAAAAAAATTACAGCCATGTTACGTCTATGTGAATGTAACCGTAACCTTAAG-CTATTGTTAACTGTTTTGATATGTTTTATTTTCTGCAGAGAGCAAAATGCATGTTCAGGATATGCCATCTATCCCCAGCAGGGGGCACATGGAGAACACATCTGACTTTATGGTTGACCCAGCTTATTATGGCAACTTTTACCAACCTTCCCTGTATCCATATTACAACAACCTCTACAATTATTCTTCTTACCAAATGGCCATGAGTGGTGAACCATCTGGTGCCAGTGACATAGGCGGATCCTCAGTGAAGAATAGTATGAGAAACTTCTCGGCTGCTTA--------------------------------------------------------------------------------------------------------------------------------------------------------------------------------------------------------------------------------------------------------------------------------------------------------------------------------------------------------TGCCTCCACCTACACAGTAACAAGCATGGCTGATGACACCAAGATCTGATGTAACCACATGMTGAAACCATCTTTGCAGTAACGGTCTAGCCATACAAGTTAGGTCTACTGTAGGGTTATATGTAAAGACTARGCAGGGCMSYYYCCCCCC----TTATGATTCATCCCCTTACAAATKTTAAGACAATKTTATGATCTGCATGGCATAAGCCACTTTATCTTAGCATTGCAGGTTTTCCCAGGGTTGACAYGTATAATAATTTTAAGGTTGGCAAAACAGRAACCCTTT-AGTT-CGGTTAAGAGTCCAGT-------------------

>tvedora_male17(2)
----------------------------------------------------------------------------------------------------------------------CCCCACGCATGCCAAAATGTTCTCGTTGCAGAAACCACGGCTATTCGTCGCTACTAAAGGGGCACAAGCGTTTCTGTATGTGGCGGGAATGTCAATGTAAAAARTGCAGTCTTATTGCGGAGAGACAGCGGGTAATGGCGGCCCAGGTAGGAAAAAAAGTATAATGTTCATTTGCCTATGCATTATAATTTCTTATAGTGTGCGTGTGTGCGYG----------------------------------YGTGTGYGYGTGTGT----------------------------------------------------------------------------------------------------------------------TTCATTTTCCTTTTATCTTTTCCAGGTTGCRTTACGCAGGCAACAAGCCCAAGAAGAGGAGCTAGGACTAAGCCACCCTATTCCTCTACCCAGTGCCAGTGATCTGCTTGTSAAAAGGGAGCAGAGCAGAAATTCC----------------------------------------------------------------------------------------------------CGCCCTTGGTCATTCCTTGTCCTAATTATCAGTAAAAATGTTTACAGCCATGTTACGTCTATGTGAATGTAACCGTAACCTTAAG-CTATTGTTAACTGTTTTGATATGTTTTATTTTCTGCAGAGAGCAAAATGCATGTTCAGGATATGCCATCTATCCCCAGCAGGGGGCACATGGAGAACACATCTGACTTTATGGTTGACCCAGCTTATTATGGCAACTTTTACCAACCTTCCCTGTATCCATATTACAACAACCTCTACAATTATTCTTCTTACCAAATGGCCATGAGTGGTGAACCATCTGGTGCCAGTGACATAGGCGGATCCTCAGTGAAGAATAGTATGAGAAACTTCTCGGCTGCTTATGTTCCAGGACAAGCT----------------------------------------------------------------------------------------------------------------------------------------------------------------------------------------------------------------------------------------------------------------------------------------------------------------------------------------TGCCTCCACCTACACAGTAACAAGCATGGCTGATGACACCAAGATCTGATGTAACCACATGMTGAAACCATCTTTGCAGTAACGGTCTAGCCATACAAGTTAGGTCTACTGTAGGGTTATATGTAAAGACTARGCAGGGCMSYYYCCCCCC----TTATGATTCATCCCCTTACAAATKTTAAGACAATKTTATGATCTGCATGGCATAAGCCACTTTATCTTAGCATTGCAGGTTTTCCCAGGGTTGACAYGTATAATAATTTTAAGGTTGGCAAAACAGRAACCCTTT-AGTT-CGGTTAAGAGTCCAGT-------------------
